# Supplementary material for: Short bowel syndrome results in increased gene expression associated with proliferation, inflammation, bile acid synthesis and immune system activation: RNA sequencing a zebrafish SBS model
Source: BMC Genomics. 2017 Jan 25;18:23. doi: 10.1186/s12864-016-3433-4 (PMC5264326; doi:10.1186/s12864-016-3433-4)
Supplement: Additional file 6: Table S5. — Results of the differential gene analysis with RPKM values and annotation for every gene measured. (XLSX 4103 kb) [file 12864_2016_3433_MOESM6_ESM.xlsx]

## Sheet: Sheet1
EnsemblID	EntrezID	TranscriptType	GeneName	length	no_exons	logFC	logCPM	LR	PValue	FDR	ZF380_RPKM	ZF381_RPKM	ZF383_RPKM	CV	ZF408_RPKM	ZF409_RPKM	ZF410_RPKM			ZF380_Counts	ZF381_Counts	ZF383_Counts	ZF408_Counts	ZF409_Counts	ZF410_Counts	Description	Chr	RNACentralID
ENSDARG00000056719	326030	protein_coding	slc6a19b	2540	12	13.8262	7.37523	177.155	2.02565e-40	2.99837e-36	0.033376	0	0	1.73205	244.405	202.373	341.297	0.271211	1.29473	1	0	0	6268	5551	9041	solute carrier family 6 (neutral amino acid transporter), member 19b [Source:ZFIN;Acc:ZDB-GENE-030131-4755]	16
ENSDARG00000039517	793127	protein_coding	c8b	2282	12	12.8633	4.5087	135.134	3.08653e-31	2.28434e-27	0	0	0		65.7957	47.4366	12.2692	0.65018	1.36981	0	0	0	1516	1169	292	complement component 8, beta polypeptide [Source:ZFIN;Acc:ZDB-GENE-070912-163]	2
ENSDARG00000069018	394148	protein_coding	cyp7a1a	1986	6	11.2702	6.82992	134.239	4.84405e-31	2.39005e-27	0	0.253644	0	1.73205	200.426	319.999	170.333	0.343822	1.32413	0	5	0	4019	6863	3528	cytochrome P450, family 7, subfamily A, polypeptide 1a [Source:ZFIN;Acc:ZDB-GENE-040426-1296]	2
ENSDARG00000079727	791479	protein_coding	sepp1b	1330	5	9.78291	4.13745	132.027	1.47617e-30	5.46256e-27	0.127481	0	0	1.73205	49.6693	82.9229	26.8189	0.530934	1.41207	2	0	0	667	1191	372	selenoprotein P, plasma, 1b [Source:ZFIN;Acc:ZDB-GENE-030311-2]	2
ENSDARG00000071076	436747	protein_coding	ldhbb	1609	8	8.17795	3.06926	128.912	7.09089e-30	2.09919e-26	0	0.187845	0	1.73205	28.5612	16.9778	18.0566	0.301862	1.24898	0	3	0	464	295	303	lactate dehydrogenase Bb [Source:ZFIN;Acc:ZDB-GENE-040718-176]	25
ENSDARG00000079946	799528	protein_coding	sqlea	2108	11	7.30353	5.14292	127.058	1.80378e-29	4.44994e-26	0.402159	0.382343	0.294312	0.159639	76.8177	89.0865	38.0264	0.392095	1.34109	10	8	8	1635	2028	836	squalene epoxidase a [Source:ZFIN;Acc:ZDB-GENE-071004-98]	16
ENSDARG00000039516	445102	protein_coding	c8a	1978	11	9.20599	4.44312	119.044	1.02433e-27	2.05227e-24	0	0.101868	0.0784136	0.88774	46.7164	70.7848	16.1424	0.614747	1.47917	0	2	2	933	1512	333	complement component 8, alpha polypeptide [Source:ZFIN;Acc:ZDB-GENE-040801-239]	2
ENSDARG00000012609	327588	protein_coding	hpx	2102	12	10.08	6.27765	118.886	1.10919e-27	2.05227e-24	0.0403307	0.287576	0.036894	1.18215	88.7221	117.932	228.263	0.507652	1.41448	1	6	1	1883	2677	5004	hemopexin [Source:ZFIN;Acc:ZDB-GENE-030131-5773]	9
ENSDARG00000054319	560273	protein_coding	oxct1b	1935	17	8.31828	4.09108	115.922	4.94381e-27	8.13091e-24	0.0438114	0.0520659	0.160312	0.761274	61.779	34.6475	14.4199	0.64314	1.49791	1	1	4	1207	724	291	3-oxoacid CoA transferase 1b [Source:ZFIN;Acc:ZDB-GENE-060929-212]	21
ENSDARG00000045516	406280	protein_coding	itih2	2702	17	9.41974	5.41992	115.389	6.46649e-27	9.5717e-24	0.0313749	0.149145	0.0574027	0.780068	72.0997	100.14	21.7533	0.614232	1.48489	1	4	2	1967	2922	613	inter-alpha-trypsin inhibitor heavy chain 2 [Source:ZFIN;Acc:ZDB-GENE-040426-1942]	4
NA	NA	NA	zgc:153913	2272	2	9.46411	3.03084	114.384	1.07349e-26	1.44453e-23	0	0	0.0341334	1.73205	21.6652	16.792	5.9084	0.545503	1.36459	0	0	1	497	412	140	NA	NA	NA
ENSDARG00000058053	567801	protein_coding	serping1	2055	10	9.96433	5.96916	112.834	2.34667e-26	2.89462e-23	0	0.245128	0.0754755	1.17475	217.36	126.036	43.9997	0.671573	1.53198	0	5	2	4510	2797	943	serpin peptidase inhibitor, clade G (C1 inhibitor), member 1 [Source:ZFIN;Acc:ZDB-GENE-030131-1262]	8
ENSDARG00000061383	563663	protein_coding	serpinf2b	1713	10	9.3179	5.92887	111.325	5.02348e-26	5.71982e-23	0.197957	0.17644	0.181088	0.061146	242.948	167.525	39.6302	0.685051	1.54838	4	3	4	4202	3099	708	serpin peptidase inhibitor, clade F (alpha-2 antiplasmin, pigment epithelium derived factor), member 2b [Source:ZFIN;Acc:ZDB-GENE-061215-114]	15
ENSDARG00000042613	100141350	protein_coding	crp3	759	3	8.89125	5.74959	108.128	2.51974e-25	2.66408e-22	0.111693	0.92916	0.510877	0.790287	506.818	285.244	107.634	0.666876	1.53113	1	7	5	3884	2338	852	C-reactive protein 3 [Source:ZFIN;Acc:ZDB-GENE-060503-220]	24
ENSDARG00000023111	322691	protein_coding	plg	3196	20	9.98173	6.9362	107.791	2.9861e-25	2.94668e-22	0.0265254	0.220661	0.14559	0.747716	253.924	182.97	47.4024	0.650006	1.51854	1	7	6	8194	6315	1580	plasminogen [Source:ZFIN;Acc:ZDB-GENE-030131-1411]	20
ENSDARG00000100248	560927	protein_coding	c1r	1365	7	9.80226	3.37054	107.344	3.74172e-25	3.46156e-22	0.0621063	0	0	1.73205	38.6005	44.5026	9.55336	0.605734	1.44799	1	0	0	532	656	136	complement component 1, r subcomponent [Source:ZFIN;Acc:ZDB-GENE-050913-24]	16
ENSDARG00000055278	30604	protein_coding	cfb	2408	20	10.4915	7.37144	107.022	4.40292e-25	3.82025e-22	0.0704112	0.376548	0.0644112	1.04722	357.625	408.512	86.2884	0.609642	1.48919	2	9	2	8695	10623	2167	complement factor B [Source:ZFIN;Acc:ZDB-GENE-980526-487]	21
ENSDARG00000021208	359841	protein_coding	serpind1	2417	5	9.60763	3.97782	106.915	4.64563e-25	3.82025e-22	0	0.0833657	0	1.73205	31.3882	40.5727	7.77552	0.63657	1.4637	0	2	0	766	1059	196	serpin peptidase inhibitor, clade D (heparin cofactor), member 1 [Source:ZFIN;Acc:ZDB-GENE-030711-2]	8
ENSDARG00000038405	100007703	protein_coding	zgc:153921	1933	5	7.74723	3.29926	106.771	4.9981e-25	3.89378e-22	0.0438567	0.104239	0.0802391	0.399442	33.4064	21.6052	8.23429	0.597393	1.46208	1	2	2	652	451	166	zgc:153921 [Source:ZFIN;Acc:ZDB-GENE-060929-816]	3
ENSDARG00000020741	378986	processed_transcript	fga	2355	6	10.649	9.03997	106.485	5.77355e-25	4.273e-22	0.215987	0.898385	0.362234	0.729953	1722.81	851.651	295.92	0.75171	1.60477	6	21	11	40965	21659	7268	fibrinogen alpha chain [Source:ZFIN;Acc:ZDB-GENE-031010-21]	1
ENSDARG00000019492	322604	protein_coding	shbg	1586	8	8.89379	4.46097	105.134	1.14162e-24	7.85237e-22	0	0.317615	0	1.73205	66.4435	83.1421	20.374	0.573827	1.44061	0	5	0	1064	1424	337	sex hormone-binding globulin [Source:ZFIN;Acc:ZDB-GENE-030131-1324]	12
ENSDARG00000071429	100008541	retained_intron	tdo2a	1550	12	7.22651	3.8455	105.09	1.16709e-24	7.85237e-22	0	0.259993	0.350231	0.893981	58.6577	37.9364	18.4346	0.524598	1.40462	0	4	7	918	635	298	tryptophan 2,3-dioxygenase a [Source:ZFIN;Acc:ZDB-GENE-030131-1187]	14
ENSDARG00000071601	360209	protein_coding	pvalb9	603	5	-8.27265	4.69363	104.528	1.54987e-24	9.9744e-22	66.3579	280.689	108.932	0.746541	0.164247	0.307133	1.11309	0.968615	1.59034	472	1680	847	1	2	7	parvalbumin 9 [Source:ZFIN;Acc:ZDB-GENE-030805-4]	12
ENSDARG00000075614	570390	protein_coding	zgc:193682	498	4	7.83707	2.72529	102.885	3.55251e-24	2.19101e-21	0	0.404608	0.155725	1.09266	48.526	77.7251	31.1915	0.448117	1.36258	0	2	1	244	418	162	zgc:193682 [Source:ZFIN;Acc:ZDB-GENE-081022-25]	16
ENSDARG00000057498	NA	protein_coding	habp2	1827	13	9.81219	4.66416	102.695	3.90927e-24	2.3146e-21	0	0.0551437	0.0848945	0.922796	64.0215	93.5637	12.3333	0.725912	1.57052	0	1	2	1181	1846	235	hyaluronan binding protein 2 [Source:ZFIN;Acc:ZDB-GENE-030131-4721]	12
ENSDARG00000015866	322327	protein_coding	apoa2	668	4	9.50304	9.21093	102.507	4.29923e-24	2.44758e-21	1.64981	7.99344	3.36674	0.756607	4275.21	4740.66	1903.06	0.418125	1.36572	13	53	29	28835	34198	13258	apolipoprotein A-II [Source:ZFIN;Acc:ZDB-GENE-030131-1046]	16
ENSDARG00000042684	321545	protein_coding	serpinc1	2432	8	7.36729	5.51059	101.386	7.56866e-24	4.14931e-21	0.278865	0.579961	0.318878	0.416528	96.8417	105.204	28.4658	0.547898	1.43378	8	14	10	2378	2763	722	serpin peptidase inhibitor, clade C (antithrombin), member 1 [Source:ZFIN;Acc:ZDB-GENE-030131-264]	22
ENSDARG00000089310	436841	protein_coding	gc	1609	12	8.12952	3.69661	101.127	8.62811e-24	4.53061e-21	0.052688	0.25046	0	1.30677	32.1929	51.4512	13.3488	0.589268	1.44175	1	4	0	523	894	224	group-specific component (vitamin D binding protein) [Source:ZFIN;Acc:ZDB-GENE-040718-307]	5
NA	NA	NA	LOC100007703	1949	5	8.1294	4.12172	101.071	8.87635e-24	4.53061e-21	0	0.155076	0.159161	0.866245	44.5658	52.8332	11.9549	0.592942	1.45697	0	3	4	877	1112	243	NA	NA	NA
ENSDARG00000078918	NA	protein_coding	comtd1	968	7	8.46913	2.06668	99.3684	2.09644e-23	1.03438e-20	0	0.104078	0	1.73205	17.8028	20.2803	13.0752	0.214666	1.20701	0	1	0	174	212	132	catechol-O-methyltransferase domain containing 1 [Source:ZFIN;Acc:ZDB-GENE-030131-1072]	13
ENSDARG00000002197	NA	protein_coding	pygl	3108	23	9.00959	3.38443	99.1913	2.29249e-23	1.09463e-20	0	0.0648311	0	1.73205	10.1017	23.9546	5.79999	0.714079	1.47891	0	2	0	317	804	188	phosphorylase, glycogen, liver [Source:ZFIN;Acc:ZDB-GENE-041205-1]	13
ENSDARG00000070964	322393	protein_coding	si:rp71-15k1.1	1903	18	8.21475	2.59017	98.8411	2.73593e-23	1.26554e-20	0	0.0529414	0.040752	0.88774	13.0632	18.4423	6.24788	0.485622	1.35286	0	1	1	251	379	124	si:rp71-15k1.1 [Source:ZFIN;Acc:ZDB-GENE-030131-1113]	19
ENSDARG00000037191	449556	protein_coding	ttr	793	4	11.2148	2.87661	96.8186	7.59807e-23	3.40808e-20	0	0	0		39.5913	61.3056	10.6404	0.683679	1.39566	0	0	0	317	525	88	transthyretin (prealbumin, amyloidosis type I) [Source:ZFIN;Acc:ZDB-GENE-040927-14]	20
ENSDARG00000036041	325881	protein_coding	f2	1693	14	9.02781	6.33109	94.8738	2.02921e-22	8.83421e-20	0.150222	0.416558	0.366455	0.455	213.233	322.325	47.1212	0.713512	1.56913	3	7	8	3645	5893	832	coagulation factor II (thrombin) [Source:ZFIN;Acc:ZDB-GENE-030131-4606]	7
ENSDARG00000038258	393327	protein_coding	proca	1646	10	9.87164	3.44693	94.1735	2.89043e-22	1.22241e-19	0	0.0612075	0	1.73205	34.2371	40.9558	6.00009	0.685364	1.50292	0	1	0	569	728	103	protein C (inactivator of coagulation factors Va and VIIIa), a [Source:ZFIN;Acc:ZDB-GENE-060824-5]	2
ENSDARG00000037144	100000935	protein_coding	cpb2	1308	11	7.69959	2.94494	92.023	8.56754e-22	3.52269e-19	0	0.0770241	0.177869	1.04985	27.6375	34.7607	8.65016	0.569908	1.42422	0	1	3	365	491	118	carboxypeptidase B2 (plasma) [Source:ZFIN;Acc:ZDB-GENE-050522-259]	1
NA	NA	NA	zgc:112265	1276	9	8.62909	6.01867	91.8422	9.387e-22	3.75531e-19	0.265753	0.631646	0.425437	0.416013	288.584	300.372	43.7343	0.687004	1.54678	4	8	7	3718	4139	582	NA	NA	NA
ENSDARG00000086569	100007431	protein_coding	zgc:172051	2653	5	7.48851	3.67842	91.428	1.15728e-21	4.50793e-19	0	0.1519	0.116926	0.88774	34.1958	19.8954	6.43329	0.688153	1.51119	0	4	4	916	570	178	zgc:172051 [Source:ZFIN;Acc:ZDB-GENE-080219-23]	3
ENSDARG00000016412	322485	protein_coding	agt	1668	5	9.44089	6.59545	90.8173	1.57569e-21	5.98033e-19	0.254122	0.422801	0.185974	0.423868	487.129	221.342	42.3664	0.894156	1.72982	5	7	4	8204	3987	737	angiotensinogen [Source:ZFIN;Acc:ZDB-GENE-030131-1205]	13
ENSDARG00000029493	678552	protein_coding	f9b	1787	8	11.7042	3.36226	90.2694	2.07839e-21	7.69107e-19	0	0	0		43.6179	25.4432	3.80964	0.820459	1.50899	0	0	0	787	491	71	coagulation factor IXb [Source:ZFIN;Acc:ZDB-GENE-060421-7346]	10
ENSDARG00000034862	114423	protein_coding	f7	1817	8	7.32241	3.31678	89.9055	2.49817e-21	9.01899e-19	0.0933132	0.0554471	0.170723	0.551743	22.8933	35.2668	7.70456	0.628792	1.47801	2	1	4	420	692	146	coagulation factor VII [Source:ZFIN;Acc:ZDB-GENE-010814-1]	1
ENSDARG00000102456	559122	protein_coding	cfhl4	1686	9	8.45112	6.72511	89.4532	3.1398e-21	1.10655e-18	0.251409	1.13535	0.505968	0.721218	391.699	322.345	73.4207	0.637625	1.50684	5	19	11	6668	5869	1291	complement factor H like 4 [Source:ZFIN;Acc:ZDB-GENE-030131-251]	22
ENSDARG00000005616	30489	protein_coding	bfb	1566	11	6.30456	3.73562	88.9503	4.04859e-21	1.39366e-18	0.162404	0.707677	0.247609	0.787321	63.0547	23.8302	19.4709	0.677083	1.50479	3	11	5	997	403	318	complement component bfb [Source:ZFIN;Acc:ZDB-GENE-990415-34]	21
ENSDARG00000056084	567714	protein_coding	igsf21b	2334	10	-6.79937	1.97191	87.0999	1.03178e-20	3.47099e-18	5.30298	6.47477	5.28304	0.119988	0.0424339	0.119024	0	1.12085	1.2223	146	150	159	1	3	0	immunoglobin superfamily, member 21b [Source:ZFIN;Acc:ZDB-GENE-070424-59]	23
ENSDARG00000055036	553614	protein_coding	itih3a	2983	23	8.7243	5.22609	86.7231	1.2483e-20	4.10607e-18	0.0284194	0.202643	0.0779931	0.871372	95.3222	54.8837	9.99671	0.799277	1.63053	1	6	3	2871	1768	311	inter-alpha-trypsin inhibitor heavy chain 3a [Source:ZFIN;Acc:ZDB-GENE-050522-262]	11
ENSDARG00000092858	555816	protein_coding	si:ch1073-126c3.2	1509	6	10.0328	5.24978	86.0916	1.71788e-20	5.52784e-18	0	0.0667644	0.154177	1.04985	262.468	47.6197	24.4637	1.17685	2.00738	0	1	3	3999	776	385	si:ch1073-126c3.2 [Source:ZFIN;Acc:ZDB-GENE-030131-4602]	13
ENSDARG00000019294	561171	protein_coding	cbln8	817	3	9.11996	5.48498	85.1646	2.74537e-20	8.46603e-18	0	0.863197	0.189844	1.29228	88.8579	417.213	135.788	0.830021	1.66644	0	7	2	733	3681	1157	cerebellin 8 [Source:ZFIN;Acc:ZDB-GENE-080204-13]	7
ENSDARG00000024160	402827	protein_coding	hao1	1284	8	7.4149	2.68079	85.1783	2.72632e-20	8.46603e-18	0.132048	0.0784638	0.060398	0.412649	25.763	27.8379	6.79558	0.57601	1.44365	2	1	1	334	386	91	hydroxyacid oxidase (glycolate oxidase) 1 [Source:ZFIN;Acc:ZDB-GENE-060519-2]	17
ENSDARG00000026764	569558	protein_coding	ahsg1	1469	8	6.9957	6.51815	84.9644	3.03785e-20	9.17679e-18	2.01983	2.26322	0.791876	0.466213	259.3	380.804	115.532	0.527205	1.41891	35	33	15	3846	6041	1770	alpha-2-HS-glycoprotein 1 [Source:ZFIN;Acc:ZDB-GENE-041114-50]	22
ENSDARG00000093774	432384	protein_coding	rbp2b	579	4	7.71833	2.11376	84.7681	3.35487e-20	9.93177e-18	0	0.348005	0	1.73205	23.7766	21.4309	41.7323	0.383229	1.29895	0	2	0	139	134	252	retinol binding protein 2b, cellular [Source:ZFIN;Acc:ZDB-GENE-040715-7]	2
ENSDARG00000090850	321195	protein_coding	serpina1l	1658	5	8.88271	7.66007	84.4023	4.03669e-20	1.17159e-17	0.204524	2.06599	0.514513	1.07433	591.676	671.886	237.457	0.462023	1.38818	4	34	11	9905	12030	4106	serine (or cysteine) proteinase inhibitor, clade A (alpha-1 antiproteinase, antitrypsin), member 1, like [Source:ZFIN;Acc:ZDB-GENE-040721-3]	20
ENSDARG00000044125	436734	protein_coding	txn	641	5	6.49995	7.30811	84.1616	4.55952e-20	1.29788e-17	6.87723	16.5031	5.32332	0.632963	1025.79	798.446	1146.58	0.1785	1.24884	52	105	44	6639	5527	7665	thioredoxin [Source:ZFIN;Acc:ZDB-GENE-040718-162]	7
NA	NA	NA	zgc:153639	2456	10	-4.7444	3.38583	83.3513	6.86945e-20	1.91852e-17	10.9766	20.2644	11.6832	0.361364	0.564565	0.603262	0.663698	0.0818372	1.23162	318	494	370	14	16	17	NA	NA	NA
ENSDARG00000062788	562007	protein_coding	irg1l	1968	6	12.17	7.7444	82.7816	9.16369e-20	2.50193e-17	0	0.255964	0	1.73205	67.9396	581.154	604.396	0.725742	1.58107	0	5	0	1350	12351	12405	immunoresponsive gene 1, like [Source:ZFIN;Acc:ZDB-GENE-061103-301]	14
ENSDARG00000053476	393997	protein_coding	lipca	1690	9	9.39059	4.62594	82.7532	9.29646e-20	2.50193e-17	0	0.119228	0.0917764	0.88774	34.2834	125.312	13.5033	1.03066	1.85071	0	2	2	585	2287	238	lipase, hepatic a [Source:ZFIN;Acc:ZDB-GENE-040426-1361]	7
ENSDARG00000043719	NA	protein_coding	c3a.6	5044	39	7.4732	5.55275	82.2285	1.2123e-19	3.20436e-17	0.100843	0.219711	0.215249	0.377252	52.4068	54.5066	8.45931	0.676082	1.52633	6	11	14	2669	2969	445	complement component c3a, duplicate 6 [Source:ZFIN;Acc:ZDB-GENE-041212-2]	1
ENSDARG00000004296	394093	protein_coding	ambp	1307	10	7.98572	6.24198	82.1709	1.24816e-19	3.24127e-17	0.324312	1.15624	0.890028	0.537661	241.047	401.152	62.5783	0.72095	1.57125	5	15	15	3181	5662	853	alpha-1-microglobulin/bikunin precursor [Source:ZFIN;Acc:ZDB-GENE-040426-1608]	10
ENSDARG00000012694	321046	protein_coding	c3a.1	5104	41	8.76274	9.4043	81.9007	1.431e-19	3.65202e-17	0.930134	1.71729	0.577379	0.542904	975.253	597.75	122.242	0.756427	1.6054	56	87	38	50259	32947	6507	complement component c3a, duplicate 1 [Source:ZFIN;Acc:ZDB-GENE-990415-35]	1
ENSDARG00000008969	337315	protein_coding	fgb	1734	8	9.81344	8.69835	80.794	2.50518e-19	6.28503e-17	0.0977798	1.74304	0.983924	0.874535	1789.13	914.899	359.762	0.705593	1.56536	2	30	22	31324	17132	6506	fibrinogen beta chain [Source:ZFIN;Acc:ZDB-GENE-030131-9261]	1
ENSDARG00000032098	393837	protein_coding	c8g	1348	7	7.38154	3.19506	80.6222	2.73267e-19	6.7415e-17	0.125779	0.224215	0.0575305	0.616872	31.2993	43.4152	7.32651	0.671595	1.51256	2	3	1	426	632	103	complement component 8, gamma polypeptide [Source:ZFIN;Acc:ZDB-GENE-040426-1898]	24
ENSDARG00000017982	564475	protein_coding	cyp39a1	2291	12	10.9602	5.31849	80.44	2.99666e-19	7.15428e-17	0.0370035	0.0439753	0	0.875601	7.34917	120.611	71.945	0.852665	1.68426	1	1	0	170	2984	1719	cytochrome P450, family 39, subfamily A, polypeptide 1 [Source:ZFIN;Acc:ZDB-GENE-041014-339]	20
ENSDARG00000099336	492781	protein_coding	mvda	1185	9	4.4477	3.85881	80.4432	2.99186e-19	7.15428e-17	1.64542	2.63559	1.30888	0.370133	54.0755	51.8877	36.4929	0.201797	1.18897	23	31	20	647	664	451	mevalonate (diphospho) decarboxylase a [Source:ZFIN;Acc:ZDB-GENE-041114-127]	18
ENSDARG00000076838	NA	protein_coding	apom	777	7	7.66622	5.38132	80.1606	3.45185e-19	8.11019e-17	0.436422	1.16696	1.09789	0.447921	161.372	417.24	61.9488	0.85845	1.6892	4	9	11	1266	3501	502	apolipoprotein M [Source:ZFIN;Acc:ZDB-GENE-010605-5]	2
NA	NA	NA	zgc:77778	1223	6	7.66504	4.52648	79.9587	3.82308e-19	8.84208e-17	0.138635	0.494264	0.317053	0.56155	28.6676	152.416	38.2599	0.941599	1.76228	2	6	5	354	2013	488	NA	NA	NA
ENSDARG00000021250	436640	protein_coding	slc25a48	1538	7	7.96133	1.5752	79.7549	4.23869e-19	9.65248e-17	0.0551203	0	0	1.73205	10.7541	6.44231	5.86032	0.347834	1.1861	1	0	0	167	107	94	solute carrier family 25, member 48 [Source:ZFIN;Acc:ZDB-GENE-040718-60]	14
ENSDARG00000033160	494487	protein_coding	nr1d1	2763	9	-4.83608	5.61148	79.2847	5.37753e-19	1.20603e-16	55.7803	66.7639	55.2934	0.109423	2.93932	2.74819	1.66575	0.280203	1.16843	1818	1831	1970	82	82	48	nuclear receptor subfamily 1, group d, member 1 [Source:ZFIN;Acc:ZDB-GENE-050105-1]	3
NA	NA	NA	zgc:174260	1454	6	5.57948	4.72312	77.8224	1.12735e-18	2.4906e-16	1.39931	1.73225	0.746709	0.387803	61.1683	118.203	34.7533	0.59756	1.4402	24	25	14	898	1856	527	NA	NA	NA
ENSDARG00000055705	327320	protein_coding	f5	6463	25	7.76852	5.29036	77.6463	1.23246e-18	2.68277e-16	0.026234	0.124707	0.131992	0.626319	50.6161	21.8213	5.51898	0.878766	1.69205	2	8	11	3303	1523	372	coagulation factor V [Source:ZFIN;Acc:ZDB-GENE-030131-5531]	9
ENSDARG00000037281	406327	protein_coding	fgg	1583	9	10.2765	8.50581	77.3268	1.44891e-18	3.10822e-16	0.107107	1.71837	0.19596	1.34415	1758.4	827.966	358.342	0.725935	1.58226	2	27	4	28105	14154	5916	fibrinogen gamma chain [Source:ZFIN;Acc:ZDB-GENE-040426-1998]	1
ENSDARG00000053831	403026	retained_intron	vtnb	1704	9	7.14579	4.81515	77.0211	1.69138e-18	3.57655e-16	0.199002	0.591241	0.409601	0.490807	47.8349	128.739	19.6947	0.865291	1.68675	4	10	9	823	2369	350	vitronectin b [Source:ZFIN;Acc:ZDB-GENE-041116-1]	21
ENSDARG00000007988	560277	protein_coding	masp2	2382	11	7.80507	3.37455	76.0728	2.73403e-18	5.69988e-16	0	0.169181	0.0325571	1.3349	18.7521	29.5063	4.26692	0.723398	1.51807	0	4	1	451	759	106	mannan-binding lectin serine peptidase 2 [Source:ZFIN;Acc:ZDB-GENE-060130-154]	23
ENSDARG00000014053	445092	protein_coding	olfm1b	1137	4	6.84931	2.67321	75.5461	3.56966e-18	7.33863e-16	0.0745603	0.265824	0.136414	0.614098	47.0379	14.0082	9.52946	0.870784	1.67589	1	3	2	540	172	113	olfactomedin 1b [Source:ZFIN;Acc:ZDB-GENE-040801-228]	21
ENSDARG00000018351	394142	protein_coding	hpda	1795	14	7.10131	5.72392	73.974	7.91514e-18	1.60493e-15	0.0944569	1.23479	0.907283	0.78755	107.869	182.88	62.9795	0.513763	1.40738	2	22	21	1955	3545	1179	4-hydroxyphenylpyruvate dioxygenase a [Source:ZFIN;Acc:ZDB-GENE-040426-986]	5
NA	NA	NA	LOC100216314	457	6	10.2593	1.93272	73.8543	8.41019e-18	1.68227e-15	0	0	0		11.0527	48.0227	35.8781	0.595364	1.32934	0	0	0	51	237	171	NA	NA	NA
ENSDARG00000016319	554141	protein_coding	c9	1001	7	9.60472	7.02441	73.4961	1.00835e-17	1.99009e-15	0	1.40906	0.387368	1.21564	1122	422.115	145.12	0.894129	1.72963	0	14	5	11340	4563	1515	complement component 9 [Source:ZFIN;Acc:ZDB-GENE-050522-442]	5
ENSDARG00000101324	100101640	protein_coding	apoa1b	1175	4	10.6877	10.3383	73.4386	1.03813e-17	2.0219e-15	0.288596	6.00198	0.990014	1.28394	5833.12	6237.43	1610.95	0.561862	1.45752	4	70	15	69203	79146	19741	apolipoprotein A-Ib [Source:ZFIN;Acc:ZDB-GENE-050302-172]	15
ENSDARG00000073820	565650	protein_coding	zgc:174917	1422	8	8.78478	6.43161	73.3142	1.10569e-17	2.12551e-15	0.17885	1.20444	0.109073	1.2328	76.0567	275.783	350.971	0.606482	1.48223	3	17	2	1092	4235	5205	zgc:174917 [Source:ZFIN;Acc:ZDB-GENE-070928-42]	14
ENSDARG00000010312	84702	protein_coding	cp	3365	20	8.96522	8.21199	72.4972	1.67272e-17	3.17431e-15	0.352705	1.04789	0.460928	0.602829	611.551	462.481	45.7341	0.785713	1.63067	14	35	20	20778	16806	1605	ceruloplasmin [Source:ZFIN;Acc:ZDB-GENE-010522-1]	22
ENSDARG00000028163	553377	protein_coding	prg4b	1833	8	5.48874	3.53817	72.4233	1.7365e-17	3.25363e-15	0.416244	0.274816	0.676933	0.447337	30.366	35.4641	9.93897	0.534833	1.3878	9	5	16	562	702	190	proteoglycan 4b [Source:ZFIN;Acc:ZDB-GENE-041014-324]	20
ENSDARG00000052923	553743	protein_coding	zgc:113162	2096	10	-4.31532	3.60302	71.9569	2.19953e-17	4.06968e-15	18.7266	23.6968	15.0218	0.227322	1.84284	0.971954	0.640452	0.539206	1.15359	463	493	406	39	22	14	zgc:113162 [Source:ZFIN;Acc:ZDB-GENE-050522-530]	21
NA	NA	NA	wu:fd46c06	1633	6	10.8417	2.50682	71.7135	2.48822e-17	4.547e-15	0	0	0		6.67146	29.4871	4.22762	1.03489	1.70693	0	0	0	110	520	72	NA	NA	NA
ENSDARG00000087359	30491	protein_coding	c3a.2	5203	41	7.45151	7.0802	70.8094	3.93459e-17	7.10241e-15	0.146641	0.677717	0.715443	0.619691	126.147	160.623	32.4899	0.623053	1.48804	9	35	48	6627	9025	1763	complement component c3a, duplicate 2 [Source:ZFIN;Acc:ZDB-GENE-990415-36]	1
ENSDARG00000075827	282671	protein_coding	f7i	1702	8	9.8394	1.53637	70.772	4.0098e-17	7.15097e-15	0	0	0		6.45918	10.6638	2.76049	0.596628	1.33024	0	0	0	111	196	49	coagulation factor VIIi [Source:ZFIN;Acc:ZDB-GENE-021206-10]	1
ENSDARG00000037121	791612	protein_coding	mat2ab	2429	11	-5.2293	6.81295	70.7448	4.06544e-17	7.16389e-15	165.781	205.601	100.954	0.335478	5.01524	5.94719	3.67118	0.234571	1.2591	4750	4957	3162	123	156	93	methionine adenosyltransferase II, alpha b [Source:ZFIN;Acc:ZDB-GENE-050327-6]	5
ENSDARG00000019986	402985	protein_coding	grhprb	1285	9	5.5411	4.22547	70.7148	4.12793e-17	7.18843e-15	0.593755	0.940832	1.56913	0.477876	53.4127	94.7626	23.8779	0.620844	1.45533	9	12	26	693	1315	320	glyoxylate reductase/hydroxypyruvate reductase b [Source:ZFIN;Acc:ZDB-GENE-040426-1847]	1
ENSDARG00000027529	791518	protein_coding	hmox1a	1418	7	5.09248	5.09603	70.4725	4.66727e-17	8.03314e-15	1.61419	3.6235	1.96886	0.446449	177.058	69.0261	52.7434	0.678301	1.4889	27	51	36	2535	1057	780	heme oxygenase 1a [Source:ZFIN;Acc:ZDB-GENE-030131-3102]	3
ENSDARG00000100792	555481	protein_coding	zgc:154142	4823	20	-5.55832	7.75951	68.5799	1.21841e-16	2.07298e-14	137.015	166.234	154.266	0.0963198	6.53016	2.13118	3.16104	0.583847	1.19883	7795	7958	9594	318	111	159	zgc:154142 [Source:ZFIN;Acc:ZDB-GENE-070615-2]	1
ENSDARG00000030357	393400	protein_coding	zgc:66313	1632	10	5.60175	3.30784	68.233	1.45275e-16	2.44359e-14	0.311673	0.617325	0.332633	0.405997	20.6942	41.1937	9.22422	0.683254	1.49741	6	10	7	341	726	157	zgc:66313 [Source:ZFIN;Acc:ZDB-GENE-040426-1606]	17
ENSDARG00000100709	619269	protein_coding	agxt2	1630	11	7.84796	2.22412	68.198	1.47875e-16	2.45938e-14	0	0	0.0951547	1.73205	21.9348	10.5667	3.11773	0.798135	1.5362	0	0	2	361	186	53	alanine--glyoxylate aminotransferase 2 [Source:ZFIN;Acc:ZDB-GENE-050913-100]	21
ENSDARG00000044685	403010	protein_coding	nr0b2a	3064	3	-5.42577	8.52275	67.8372	1.77569e-16	2.92041e-14	317.713	565.159	349.208	0.32797	12.5417	11.152	9.73244	0.126069	1.26458	11483	17188	13797	388	369	311	nuclear receptor subfamily 0, group B, member 2a [Source:ZFIN;Acc:ZDB-GENE-080403-1]	16
ENSDARG00000016771	30255	protein_coding	tfa	2241	17	8.34674	11.076	67.6907	1.91263e-16	3.11108e-14	11.0461	11.6887	7.99389	0.192721	5449.37	6026.15	541.165	0.752475	1.60123	292	260	231	123303	145837	12648	transferrin-a [Source:ZFIN;Acc:ZDB-GENE-980526-35]	2
NA	NA	NA	tfr2	2228	16	9.66048	3.23702	67.6101	1.99246e-16	3.2057e-14	0.0380498	0	0	1.73205	41.5189	11.3881	2.15181	1.12173	1.88141	1	0	0	934	274	50	NA	NA	NA
ENSDARG00000020143	378962	protein_coding	pah	2161	13	6.55898	3.16532	66.8413	2.94276e-16	4.68373e-14	0.0392295	0.0466208	0.32298	1.18679	23.3738	22.4539	4.79203	0.620672	1.43294	1	1	9	510	524	108	phenylalanine hydroxylase [Source:ZFIN;Acc:ZDB-GENE-031006-2]	4
ENSDARG00000056314	100006972	protein_coding	a2ml	4571	34	7.18878	5.61157	66.7171	3.13403e-16	4.9351e-14	0.0370926	0.440811	0.28842	0.798108	45.0028	71.5118	13.2363	0.674613	1.51588	2	20	17	2077	3530	631	alpha-2-macroglobulin-like [Source:ZFIN;Acc:ZDB-GENE-090212-1]	15
ENSDARG00000062998	568634	processed_transcript	pglyrp2	2251	5	6.67812	1.60251	66.4549	3.57986e-16	5.57779e-14	0	0.0895135	0.0344518	1.09266	4.39986	7.28135	3.83369	0.357502	1.18684	0	2	1	100	177	90	peptidoglycan recognition protein 2 [Source:ZFIN;Acc:ZDB-GENE-071227-1]	6
ENSDARG00000094965	335737	protein_coding	nfil3-5	3452	1	4.64029	4.98655	65.8261	4.92512e-16	7.59392e-14	0.908655	1.45926	1.303	0.231893	49.004	44.9054	15.6938	0.497188	1.33897	37	50	58	1708	1674	565	nuclear factor, interleukin 3 regulated, member 5 [Source:ZFIN;Acc:ZDB-GENE-030131-7677]	6
ENSDARG00000076043	100170838	protein_coding	si:dkeyp-73d8.9	1022	4	8.7727	3.98431	65.6294	5.44204e-16	8.30444e-14	0.0829501	0	0.227645	1.1128	8.14034	119.511	49.725	0.951829	1.76941	1	0	3	84	1319	530	si:dkeyp-73d8.9 [Source:ZFIN;Acc:ZDB-GENE-070912-685]	2
ENSDARG00000103025	394060	protein_coding	hmgcs1	3169	11	5.15017	7.47786	65.2443	6.6165e-16	9.99361e-14	4.92225	6.23115	4.89436	0.1428	281.465	274.997	120.514	0.403774	1.30903	184	196	200	9006	9411	3983	3-hydroxy-3-methylglutaryl-CoA synthase 1 (soluble) [Source:ZFIN;Acc:ZDB-GENE-040426-1042]	10
ENSDARG00000104205	100526816	protein_coding	cfhl3	2065	13	7.15909	1.57652	63.8501	1.34255e-15	2.00732e-13	0	0.0487881	0.037555	0.88774	10.0719	4.84304	2.55383	0.661806	1.41694	0	1	1	210	108	55	complement factor H like 3 [Source:ZFIN;Acc:ZDB-GENE-050208-423]	22
ENSDARG00000036036	30277	protein_coding	mdka	1943	5	4.5518	5.37897	63.5519	1.56196e-15	2.31202e-13	3.31596	1.7111	3.87157	0.378225	91.5987	60.2405	98.1549	0.243176	1.21142	76	33	97	1797	1264	1989	midkine a [Source:ZFIN;Acc:ZDB-GENE-990621-1]	7
ENSDARG00000052734	559054	protein_coding	hmgcra	3915	20	5.5773	7.2901	63.249	1.8216e-15	2.66964e-13	3.65951	3.31965	1.56489	0.39471	151.281	239.721	84.7167	0.490368	1.3702	169	129	79	5980	10135	3459	3-hydroxy-3-methylglutaryl-CoA reductase a [Source:ZFIN;Acc:ZDB-GENE-040401-2]	5
ENSDARG00000019521	337514	protein_coding	mpx	3844	17	10.9794	11.2376	63.1797	1.88682e-15	2.72949e-13	0.507239	2.01809	0.786809	0.728081	112.619	3165.38	3890.37	0.839037	1.68186	23	77	39	4371	131400	155964	myeloid-specific peroxidase [Source:ZFIN;Acc:ZDB-GENE-030131-9460]	10
ENSDARG00000007024	436604	protein_coding	uox	994	8	7.84583	4.63863	63.1667	1.89932e-15	2.72949e-13	0.0852868	1.01356	0.0780192	1.37156	55.4987	208.585	31.2542	0.976681	1.79196	1	10	1	557	2239	324	urate oxidase [Source:ZFIN;Acc:ZDB-GENE-030826-24]	11
ENSDARG00000055388	553699	protein_coding	vtna	1863	8	7.80207	3.04999	62.0237	3.39347e-15	4.82982e-13	0.136514	0	0.041627	1.17829	11.0577	37.2292	3.8601	1.01026	1.78404	3	0	1	208	749	75	vitronectin a [Source:ZFIN;Acc:ZDB-GENE-050522-440]	15
ENSDARG00000041294	572245	protein_coding	noxo1a	2287	8	6.94709	2.72877	61.4821	4.46792e-15	6.29849e-13	0.0370682	0	0.169548	1.29423	24.7277	2.95577	8.8464	0.924849	1.66936	1	0	5	571	73	211	NADPH oxidase organizer 1a [Source:ZFIN;Acc:ZDB-GENE-030131-9700]	3
ENSDARG00000034273	567528	protein_coding	sid4	1634	9	7.83096	5.79566	61.3884	4.68575e-15	6.54326e-13	0.207528	0.986511	0.379687	0.780068	150.804	247.653	16.9001	0.836903	1.66789	4	16	8	2488	4370	288	secreted immunoglobulin domain 4 [Source:ZFIN;Acc:ZDB-GENE-050726-3]	1
ENSDARG00000010519	58107	protein_coding	per3	4755	23	-4.58298	4.76433	60.7256	6.56102e-15	9.07628e-13	25.2097	21.5479	10.3075	0.40825	1.5205	0.973719	0.383136	0.593068	1.24325	1414	1017	632	73	50	19	period circadian clock 3 [Source:ZFIN;Acc:ZDB-GENE-000804-1]	11
ENSDARG00000003523	555334	protein_coding	itln3	1174	7	13.2925	8.15992	59.9462	9.74884e-15	1.33613e-12	0	0.171631	0.0660571	1.09266	3021	289.476	25.8905	1.49119	2.3634	0	2	1	35810	3670	317	intelectin 3 [Source:ZFIN;Acc:ZDB-GENE-090527-4]	14
ENSDARG00000069453	NA	protein_coding	zgc:113314	1430	9	4.21932	3.05185	59.4826	1.2338e-14	1.67548e-12	1.18567	1.12724	0.70501	0.260716	31.513	11.2027	24.7423	0.459904	1.28974	20	16	13	455	173	369	zgc:113314 [Source:ZFIN;Acc:ZDB-GENE-050913-19]	9
NA	NA	NA	LOC792509	5607	40	9.39001	1.11848	59.3742	1.3037e-14	1.7543e-12	0	0	0		2.70256	1.38728	0.54723	0.702834	1.4108	0	0	0	153	84	32	NA	NA	NA
ENSDARG00000042956	799957	protein_coding	cyp2ad6	1488	9	-4.3316	2.98533	59.2066	1.41958e-14	1.89303e-12	19.7125	21.9369	10.9968	0.329489	0.465918	1.1824	1.28878	0.457126	1.19594	346	324	211	7	19	20	cytochrome P450, family 2, subfamily AD, polypeptide 6 [Source:ZFIN;Acc:ZDB-GENE-041001-157]	20
ENSDARG00000025670	557352	protein_coding	fstl3	1422	5	4.04115	3.25251	59.1107	1.49049e-14	1.96984e-12	0.715401	2.26717	1.0362	0.611506	34.8941	22.6618	19.9592	0.307996	1.1913	12	32	19	501	348	296	follistatin-like 3 (secreted glycoprotein) [Source:ZFIN;Acc:ZDB-GENE-050913-111]	22
ENSDARG00000041569	566132	protein_coding	ces2	1770	13	8.0203	5.45685	58.4802	2.05349e-14	2.68988e-12	0.191582	0.284597	0.481956	0.464272	41.7426	234.118	15.3849	1.22995	2.06107	4	5	11	746	4475	284	carboxylesterase 2 (intestine, liver) [Source:ZFIN;Acc:ZDB-GENE-061013-99]	18
ENSDARG00000031616	445118	protein_coding	g6pca.1	1234	6	5.24038	2.72118	58.0964	2.49585e-14	3.24067e-12	0.206098	1.06136	0.188536	1.02802	37.5617	16.6591	10.8006	0.649062	1.43954	3	13	3	468	222	139	glucose-6-phosphatase a, catalytic subunit, tandem duplicate 1 [Source:ZFIN;Acc:ZDB-GENE-031001-4]	12
ENSDARG00000024195	566703	protein_coding	znf395b	2307	10	-3.98426	3.01294	57.7415	2.98921e-14	3.8475e-12	15.1765	10.3499	8.23581	0.316115	0.686889	1.16403	0.623439	0.358278	1.15094	413	237	245	16	29	15	zinc finger protein 395b [Source:ZFIN;Acc:ZDB-GENE-041001-193]	20
ENSDARG00000079901	322603	protein_coding	si:ch73-15n24.1	937	8	8.25391	1.86348	57.7067	3.04261e-14	3.88248e-12	0	0.107521	0	1.73205	12.1555	29.1539	3.88861	0.855015	1.60714	0	1	0	115	295	38	si:ch73-15n24.1 [Source:ZFIN;Acc:ZDB-GENE-030131-1323]	19
ENSDARG00000038439	171481	protein_coding	fabp10a	445	4	7.03316	5.96706	57.3538	3.64065e-14	4.60589e-12	0.952529	8.82955	1.74272	1.12914	334.958	1049.2	273.864	0.780002	1.61313	5	39	10	1505	5042	1271	fatty acid binding protein 10a, liver basic [Source:ZFIN;Acc:ZDB-GENE-020318-1]	16
ENSDARG00000040890	552997	protein_coding	fdps	1836	11	4.17078	5.765	57.2653	3.80825e-14	4.7771e-12	5.35616	6.8043	4.0972	0.249971	92.6215	139.052	105.024	0.214199	1.17844	116	124	97	1717	2757	2011	farnesyl diphosphate synthase (farnesyl pyrophosphate synthetase, dimethylallyltranstransferase, geranyltranstransferase) [Source:ZFIN;Acc:ZDB-GENE-050506-78]	16
ENSDARG00000058389	794891	protein_coding	ccl19a.1	424	4	5.03456	6.14467	56.8163	4.78474e-14	5.95157e-12	8.39753	26.8502	16.8271	0.532183	462.268	489.211	971.513	0.44704	1.32604	42	113	92	1979	2240	4296	chemokine (C-C motif) ligand 19a, tandem duplicate 1 [Source:ZFIN;Acc:ZDB-GENE-060526-181]	5
ENSDARG00000042641	414331	protein_coding	cyp51	2439	10	4.90887	7.43876	56.6139	5.30358e-14	6.54196e-12	7.36872	10.9876	5.69153	0.337667	201.777	406.509	215.397	0.416932	1.3043	212	266	179	4969	10707	5479	cytochrome P450, family 51 [Source:ZFIN;Acc:ZDB-GENE-040625-2]	19
ENSDARG00000105118	563836	protein_coding	zgc:171566	1223	9	3.79375	2.88774	56.5085	5.59565e-14	6.8452e-12	1.10908	1.64755	1.39503	0.194675	32.2308	23.472	13.5634	0.404508	1.23103	16	20	22	398	310	173	zgc:171566 [Source:ZFIN;Acc:ZDB-GENE-050309-193]	22
ENSDARG00000067851	751703	protein_coding	lcn15	1149	7	5.69096	2.5661	56.3661	6.01591e-14	7.29898e-12	0.44269	0	0.472461	0.867399	32.5826	23.2912	6.59261	0.632488	1.44748	6	0	7	378	289	79	lipocalin 15 [Source:ZFIN;Acc:ZDB-GENE-060825-349]	5
ENSDARG00000099351	317638	protein_coding	igfbp1a	1690	4	5.94175	7.10252	56.209	6.51612e-14	7.8416e-12	4.96611	5.48448	3.1204	0.274687	639.253	317.418	75.2895	0.82247	1.63701	99	92	68	10908	5793	1327	insulin-like growth factor binding protein 1a [Source:ZFIN;Acc:ZDB-GENE-021231-1]	20
ENSDARG00000053068	445281	protein_coding	cyp8b1	1975	1	4.43107	5.65292	56.1356	6.76422e-14	8.07451e-12	4.50703	4.69305	2.55231	0.302723	66.1442	141.831	81.8541	0.413446	1.27781	105	92	65	1319	3025	1686	cytochrome P450, family 8, subfamily B, polypeptide 1 [Source:ZFIN;Acc:ZDB-GENE-040808-53]	2
ENSDARG00000079589	100170809	protein_coding	si:dkeyp-73d8.6	657	4	9.64351	1.33914	55.9215	7.54251e-14	8.93154e-12	0	0	0		5.1254	28.048	10.0701	0.836868	1.52334	0	0	0	34	199	69	si:dkeyp-73d8.6 [Source:ZFIN;Acc:ZDB-GENE-070912-683]	2
ENSDARG00000022424	322846	protein_coding	slc26a5	3523	19	3.59232	4.77399	55.5578	9.07491e-14	1.06609e-11	1.63631	2.31636	2.20128	0.177441	41.7473	29.1496	18.2897	0.394886	1.21034	68	81	100	1485	1109	672	solute carrier family 26 (anion exchanger), member 5 [Source:ZFIN;Acc:ZDB-GENE-030131-1566]	4
ENSDARG00000018069	436597	protein_coding	rdh12	1368	7	4.22494	4.50519	54.4077	1.62923e-13	1.89889e-11	3.0985	4.63969	1.13379	0.594188	54.3711	85.3578	49.4144	0.308963	1.21085	50	63	20	751	1261	705	retinol dehydrogenase 12 (all-trans/9-cis/11-cis) [Source:ZFIN;Acc:ZDB-GENE-040718-9]	13
ENSDARG00000077688	100005630	protein_coding	cpo	1171	9	-6.60433	5.96134	54.1596	1.84849e-13	2.13761e-11	152.392	159.596	231.263	0.240802	0.507468	0.711705	4.99486	1.22331	1.26312	2105	1855	3492	6	9	61	carboxypeptidase O [Source:ZFIN;Acc:ZDB-GENE-070619-6]	1
ENSDARG00000042953	492484	protein_coding	cyp2n13	1706	9	-4.48858	6.49079	54.1385	1.86845e-13	2.14393e-11	176.06	180.294	167.239	0.0381611	5.57322	13.1356	7.98104	0.434259	1.14331	3543	3053	3679	96	242	142	cytochrome P450, family 2, subfamily N, polypeptide 13 [Source:ZFIN;Acc:ZDB-GENE-041001-158]	20
ENSDARG00000059729	558964	protein_coding	si:ch211-89f7.1	1200	12	-4.15014	6.3126	53.2444	2.94523e-13	3.35348e-11	174.778	180.086	291.075	0.304977	15.764	11.8838	15.4215	0.149635	1.17591	2474	2145	4504	191	154	193	si:ch211-89f7.1 [Source:ZFIN;Acc:ZDB-GENE-060526-180]	5
ENSDARG00000004904	373082	protein_coding	gys2	2595	16	7.1671	2.44317	53.0161	3.30832e-13	3.73815e-11	0.0326686	0.0776474	0.0298848	0.57364	4.1601	18.0206	1.99529	1.07895	1.84373	1	2	1	109	505	54	glycogen synthase 2 [Source:ZFIN;Acc:ZDB-GENE-030826-31]	4
ENSDARG00000053845	100007164	protein_coding	cbln14	912	5	9.4694	1.17137	52.7883	3.71509e-13	4.16596e-11	0	0	0		3.04073	17.3626	7.14931	0.802965	1.49386	0	0	0	28	171	68	cerebellin 14 [Source:ZFIN;Acc:ZDB-GENE-040724-5]	2
NA	NA	NA	LOC796447	1210	6	8.16487	5.66634	52.3847	4.56254e-13	5.07779e-11	0.140124	1.16567	0.256367	1.07843	27.5841	385.403	71.4778	1.20847	2.03664	2	14	4	337	5036	902	NA	NA	NA
NA	NA	NA	slc44a4	2744	19	4.42806	4.10971	51.4732	7.25819e-13	8.0176e-11	1.08131	1.32176	0.508717	0.430329	11.7665	38.5724	20.1624	0.583443	1.37218	35	36	18	326	1143	577	NA	NA	NA
ENSDARG00000056885	563926	protein_coding	per1a	3708	18	-4.24285	2.87714	50.8553	9.94345e-13	1.09024e-10	5.4642	7.39032	6.56716	0.149283	0.2671	0.149839	0.749909	0.817717	1.12665	239	272	314	10	6	29	period circadian clock 1a [Source:ZFIN;Acc:ZDB-GENE-011220-1]	10
ENSDARG00000061274	795400	protein_coding	lss	2510	22	4.07492	4.77889	50.6873	1.0832e-12	1.17893e-10	2.46557	3.1308	0.834215	0.551276	32.9478	55.8187	34.763	0.308742	1.19798	73	78	27	835	1513	910	lanosterol synthase (2,3-oxidosqualene-lanosterol cyclase) [Source:ZFIN;Acc:ZDB-GENE-050119-7]	9
ENSDARG00000088390	394170	protein_coding	nme4	1257	6	6.89437	1.33623	50.2461	1.35625e-12	1.46534e-10	0.0674424	0.0801491	0	0.875601	13.3945	8.47182	2.13586	0.705448	1.47596	1	1	0	170	115	28	NME/NM23 nucleoside diphosphate kinase 4 [Source:ZFIN;Acc:ZDB-GENE-040426-1043]	3
ENSDARG00000070394	556744	protein_coding	uroc1	2688	20	6.86332	1.7747	50.2068	1.38368e-12	1.48414e-10	0	0.0374805	0.0577017	0.922796	7.55334	6.78659	0.927458	0.712194	1.43571	0	1	2	205	197	26	urocanate hydratase 1 [Source:ZFIN;Acc:ZDB-GENE-081022-148]	6
ENSDARG00000070168	504078	protein_coding	sod3a	1117	2	9.23186	0.968252	49.9977	1.53924e-12	1.63913e-10	0	0	0		10.8174	8.37303	1.4593	0.705141	1.41264	0	0	0	122	101	17	superoxide dismutase 3, extracellular a [Source:ZFIN;Acc:ZDB-GENE-050309-208]	7
ENSDARG00000042332	794841	protein_coding	plin2	1402	8	3.09471	4.69688	49.1102	2.41983e-12	2.55845e-10	6.77233	6.75482	6.47181	0.0253031	80.5325	56.0756	66.0662	0.182014	1.07693	112	94	117	1140	849	966	perilipin 2 [Source:ZFIN;Acc:ZDB-GENE-050913-12]	15
NA	NA	NA	zgc:152945	1405	7	8.60361	7.17421	48.9869	2.57672e-12	2.70501e-10	0.543043	1.0756	1.10393	0.348164	1237.83	135.77	23.6812	1.4406	2.30076	9	15	20	17560	2060	347	NA	NA	NA
ENSDARG00000004405	403027	protein_coding	snx10a	1358	7	5.14654	2.16757	48.3892	3.4949e-12	3.64307e-10	0.187279	0.296752	0.399748	0.36067	27.2034	4.77323	8.47289	0.891867	1.66015	3	4	7	373	70	120	sorting nexin 10a [Source:ZFIN;Acc:ZDB-GENE-050809-44]	19
ENSDARG00000001818	566347	protein_coding	c3b.2	7124	51	6.50668	3.65013	48.3527	3.5605e-12	3.68549e-10	0.0118999	0.0707099	0.108859	0.765321	8.75852	11.8676	0.767187	0.80301	1.55226	1	5	10	630	913	57	complement component c3b, tandem duplicate 2 [Source:ZFIN;Acc:ZDB-GENE-030131-3063]	22
ENSDARG00000042920	571461	protein_coding	sult3st3	1071	6	-4.05424	5.79038	48.3123	3.63461e-12	3.73607e-10	170.975	214.382	124.183	0.265593	6.84316	13.3151	14.5036	0.356824	1.15827	2160	2279	1715	74	154	162	sulfotransferase family 3, cytosolic sulfotransferase 3 [Source:ZFIN;Acc:ZDB-GENE-060503-628]	22
ENSDARG00000006372	751669	protein_coding	ugt5c2	1877	2	3.48899	2.92098	47.9376	4.4e-12	4.49164e-10	0.858139	1.07349	1.40476	0.247589	20.8951	16.1324	8.42888	0.415168	1.20594	19	20	34	396	327	165	UDP glucuronosyltransferase 5 family, polypeptide C2 [Source:ZFIN;Acc:ZDB-GENE-060825-206]	18
ENSDARG00000100846	724048	protein_coding	fgf21	589	4	3.62003	2.27748	47.7497	4.84264e-12	4.90964e-10	2.44682	2.22363	1.57999	0.216028	30.9397	25.9408	33.5353	0.128079	1.11443	17	13	12	184	165	206	fibroblast growth factor 21 [Source:ZFIN;Acc:ZDB-GENE-060623-2]	KN149943.1
ENSDARG00000090286	322701	protein_coding	serpina1	1409	5	7.99381	6.88989	47.6199	5.17396e-12	5.20986e-10	0.1805	3.14612	0.275199	1.4039	365.235	592.671	70.1613	0.764493	1.60616	3	44	5	5196	9018	1031	serpin peptidase inhibitor, clade A (alpha-1 antiproteinase, antitrypsin), member 1 [Source:ZFIN;Acc:ZDB-GENE-030131-1421]	20
ENSDARG00000036171	798787	protein_coding	rnasel3	1133	4	5.047	4.83368	47.2517	6.24316e-12	6.244e-10	1.12235	0.711368	5.54425	1.08953	140.126	98.3219	64.9952	0.372178	1.28472	15	8	81	1603	1203	768	ribonuclease like 3 [Source:ZFIN;Acc:ZDB-GENE-050809-5]	14
NA	NA	NA	cry3	2057	11	-3.10642	4.1764	47.0551	6.90178e-12	6.85639e-10	29.8794	30.4642	21.3765	0.186725	4.28519	4.18661	2.70361	0.237855	1.01048	725	622	567	89	93	58	NA	NA	NA
ENSDARG00000069630	561410	protein_coding	tat	2035	12	6.429	3.84205	46.863	7.61252e-12	7.51204e-10	0.249951	0.346551	0.228652	0.22843	18.3968	61.5215	2.87419	1.10108	1.90609	6	7	6	378	1352	61	tyrosine aminotransferase [Source:ZFIN;Acc:ZDB-GENE-030131-1144]	18
ENSDARG00000041595	560651	protein_coding	ces3	1750	13	6.65669	4.2838	46.6322	8.56401e-12	8.395e-10	0.0484429	0.74841	0.354519	0.914301	12.2811	100.326	15.5607	1.1683	1.96717	1	13	8	217	1896	284	carboxylesterase 3 [Source:ZFIN;Acc:ZDB-GENE-030131-9563]	18
ENSDARG00000062171	562022	protein_coding	olfml3b	1532	3	3.05217	4.2286	46.5412	8.97118e-12	8.73628e-10	3.70753	4.80063	5.06208	0.158856	55.0801	32.7004	45.9396	0.252443	1.09124	67	73	100	852	541	734	olfactomedin-like 3b [Source:ZFIN;Acc:ZDB-GENE-050302-161]	11
ENSDARG00000029443	436899	protein_coding	zgc:92242	1465	6	3.44672	3.5209	46.4024	9.6296e-12	9.31617e-10	2.08321	2.33817	2.32918	0.0642947	17.5772	35.4601	31.3508	0.332981	1.1624	36	34	44	260	561	479	zgc:92242 [Source:ZFIN;Acc:ZDB-GENE-040718-371]	14
ENSDARG00000011693	492516	protein_coding	ttc36	727	3	7.1971	1.58143	46.1196	1.11251e-11	1.06931e-09	0	0	0.213346	1.73205	10.2174	32.6077	4.22052	0.954077	1.69629	0	0	2	75	256	32	tetratricopeptide repeat domain 36 [Source:ZFIN;Acc:ZDB-GENE-041114-87]	18
ENSDARG00000018149	449771	protein_coding	slc38a4	4976	16	4.2346	3.43214	46.0145	1.17379e-11	1.12093e-09	0.47703	0.283453	0.342871	0.269625	16.2215	7.29491	2.67846	0.7885	1.52159	28	14	22	815	392	139	solute carrier family 38, member 4 [Source:ZFIN;Acc:ZDB-GENE-041010-14]	4
NA	NA	NA	LOC100003647	562	4	6.68124	9.05351	45.6479	1.41536e-11	1.34296e-09	11.6151	59.1578	26.4943	0.75008	8380.58	663.034	3147.14	0.969476	1.78638	77	330	192	47555	4024	18446	NA	NA	NA
ENSDARG00000012789	567753	protein_coding	plek2	3004	9	6.16807	0.65119	45.6197	1.43589e-11	1.35376e-09	0.0282207	0.0335378	0	0.875601	2.96727	1.72625	1.27676	0.439976	1.12288	1	1	0	90	56	40	pleckstrin 2 [Source:ZFIN;Acc:ZDB-GENE-080219-2]	13
ENSDARG00000043196	100003397	protein_coding	rnasel2	576	2	10.348	2.02379	45.4655	1.55348e-11	1.45536e-09	0	0	0		8.42535	69.129	2.9964	1.3674	2.04735	0	0	0	49	430	18	ribonuclease like 2 [Source:ZFIN;Acc:ZDB-GENE-050208-420]	22
ENSDARG00000071579	557735	protein_coding	urad	760	2	8.81055	0.561986	44.6725	2.32902e-11	2.16819e-09	0	0	0		6.51584	12.6717	2.52329	0.706443	1.41368	0	0	0	50	104	20	ureidoimidazoline (2-oxo-4-hydroxy-4-carboxy-5-) decarboxylase [Source:ZFIN;Acc:ZDB-GENE-070112-472]	24
ENSDARG00000006112	393849	protein_coding	myof	6719	53	4.10429	2.60754	44.631	2.37891e-11	2.20078e-09	0.0757033	0.329877	0.115421	0.787321	5.82246	1.97081	2.8256	0.571435	1.22627	6	22	10	395	143	198	myoferlin [Source:ZFIN;Acc:ZDB-GENE-040426-1138]	12
ENSDARG00000078425	572518	protein_coding	oat	2578	11	5.43967	5.02417	44.3803	2.70395e-11	2.47061e-09	0.460377	0.508036	1.89516	0.853789	113.063	13.3621	34.1808	0.982398	1.76306	14	13	63	2943	372	919	ornithine aminotransferase [Source:ZFIN;Acc:ZDB-GENE-110411-148]	12
ENSDARG00000058730	562840	protein_coding	rdh10a	2367	6	3.4537	2.69955	44.3866	2.69523e-11	2.47061e-09	0.573046	0.723577	1.01567	0.291985	10.5443	13.184	6.44094	0.337883	1.15354	16	17	31	252	337	159	retinol dehydrogenase 10a [Source:ZFIN;Acc:ZDB-GENE-070112-2242]	24
ENSDARG00000031317	336303	protein_coding	ppdpfb	767	5	3.45101	5.91534	44.0426	3.21299e-11	2.91771e-09	23.3214	22.724	22.143	0.0259235	318.429	345.894	216.147	0.232969	1.13007	211	173	219	2466	2865	1729	pancreatic progenitor cell differentiation and proliferation factor b [Source:ZFIN;Acc:ZDB-GENE-030131-8247]	23
ENSDARG00000036833	393113	protein_coding	upp2	1908	7	8.5106	0.298036	43.6482	3.93037e-11	3.54739e-09	0	0	0		4.36029	1.21332	1.80915	0.679283	1.39222	0	0	0	84	25	36	uridine phosphorylase 2 [Source:ZFIN;Acc:ZDB-GENE-040426-830]	9
ENSDARG00000028071	572452	protein_coding	bmp1a	3232	20	3.59694	4.62855	43.1604	5.043e-11	4.52403e-09	2.07216	1.62094	2.2795	0.169135	49.3978	28.2501	11.7779	0.632646	1.3652	79	52	95	1612	986	397	bone morphogenetic protein 1a [Source:ZFIN;Acc:ZDB-GENE-060818-1]	8
ENSDARG00000086654	100149559	protein_coding	cbln11	862	3	9.84525	4.22265	43.1468	5.07832e-11	4.52827e-09	0.0983469	0.116876	0	0.875601	281.841	3.86732	10.2337	1.60858	2.48941	1	1	0	2453	36	92	cerebellin 11 [Source:ZFIN;Acc:ZDB-GENE-111110-2]	7
ENSDARG00000035519	550353	protein_coding	histh1l	1375	1	3.63843	7.00374	42.9199	5.70273e-11	5.0546e-09	27.2513	25.3517	19.4019	0.170621	451.554	315.92	299.998	0.234066	1.1489	442	346	344	6269	4691	4302	histone H1 like [Source:ZFIN;Acc:ZDB-GENE-050417-145]	5
ENSDARG00000103308	259260	protein_coding	mst1	2455	18	3.63228	4.1689	42.8225	5.99385e-11	5.28101e-09	2.00283	1.80566	1.80058	0.0616863	36.1065	37.9078	9.68613	0.566287	1.31995	58	44	57	895	1005	248	macrophage stimulating 1 [Source:ZFIN;Acc:ZDB-GENE-020806-3]	6
ENSDARG00000012468	393984	protein_coding	aacs	2787	19	3.27531	3.27744	42.2022	8.23069e-11	7.20892e-09	0.699615	1.8436	0.862606	0.545084	16.3824	13.8552	8.32585	0.320546	1.1175	23	51	31	461	417	242	acetoacetyl-CoA synthetase [Source:ZFIN;Acc:ZDB-GENE-040426-903]	5
ENSDARG00000088641	336575	protein_coding	grn2	692	5	7.42559	6.65627	42.1745	8.34823e-11	7.26885e-09	0.735044	6.40591	1.90516	0.992917	1714.32	145.726	106	1.39973	2.24671	6	44	17	11978	1089	765	granulin 2 [Source:ZFIN;Acc:ZDB-GENE-050522-264]	19
ENSDARG00000063635	555686	protein_coding	nrxn1b	15232	27	4.18651	2.35843	41.914	9.53783e-11	8.25608e-09	0.094615	0.0264568	0.0509133	0.602302	1.09236	2.00011	0.679856	0.537145	1.10269	17	4	10	168	329	108	neurexin 1b [Source:ZFIN;Acc:ZDB-GENE-070206-3]	13
ENSDARG00000044387	562525	protein_coding	cldn2	1875	2	6.90797	1.33014	41.6602	1.08599e-10	9.34583e-09	0	0.053732	0.0413606	0.88774	4.70114	9.77864	0.920495	0.865868	1.57007	0	1	1	89	198	18	claudin 2 [Source:ZFIN;Acc:ZDB-GENE-040912-26]	21
ENSDARG00000031664	30543	protein_coding	sox21a	1071	1	-4.45965	2.67065	41.5948	1.12291e-10	9.60766e-09	35.0657	16.1798	6.87895	0.741293	0.832276	0.605233	1.61151	0.519301	1.45613	443	172	95	9	7	18	SRY (sex determining region Y)-box 21a [Source:ZFIN;Acc:ZDB-GENE-990715-6]	6
ENSDARG00000041848	791729	protein_coding	rh50	3505	4	-3.44192	4.86649	41.2954	1.30874e-10	1.11334e-08	13.4479	35.5275	30.7771	0.437164	3.53213	3.43455	1.66875	0.364355	1.15571	556	1236	1391	125	130	61	Rh50-like protein [Source:ZFIN;Acc:ZDB-GENE-000427-1]	8
ENSDARG00000045999	449557	protein_coding	saa	642	4	9.97223	6.48619	41.0426	1.48944e-10	1.25981e-08	0.264097	0.941565	0.241592	0.82458	1868.05	44.5695	19.4159	1.64612	2.54072	2	6	2	12109	309	130	serum amyloid A [Source:ZFIN;Acc:ZDB-GENE-040927-15]	7
ENSDARG00000040291	492787	protein_coding	cadm4	2262	8	3.19057	3.6771	40.8371	1.65465e-10	1.3916e-08	1.72398	1.46979	2.46847	0.274985	35.2466	14.3281	14.4124	0.5651	1.27164	46	33	72	805	350	340	cell adhesion molecule 4 [Source:ZFIN;Acc:ZDB-GENE-041114-138]	16
NA	NA	NA	zgc:163025	2512	10	3.54343	3.02989	40.7767	1.70657e-10	1.42716e-08	0.472472	1.04277	1.1114	0.400613	11.355	18.063	6.45085	0.487559	1.23684	14	26	36	288	490	169	NA	NA	NA
ENSDARG00000024789	360145	protein_coding	mxc	2445	11	5.48414	5.99627	40.7066	1.76893e-10	1.471e-08	1.35224	2.88439	1.7445	0.399202	277.719	21.7773	41.8835	1.25068	2.04769	39	70	55	6856	575	1068	myxovirus (influenza virus) resistance C [Source:ZFIN;Acc:ZDB-GENE-030721-7]	9
ENSDARG00000012829	493602	protein_coding	asah2	2461	21	-3.58768	6.96247	40.6344	1.83547e-10	1.5178e-08	187.842	143.527	151.793	0.146311	19.5184	11.4763	16.8704	0.256874	1.06813	5453	3506	4817	485	305	433	N-acylsphingosine amidohydrolase 2 [Source:ZFIN;Acc:ZDB-GENE-041112-1]	12
ENSDARG00000104267	337176	protein_coding	postnb	6311	39	6.01272	5.81559	40.6116	1.85704e-10	1.52711e-08	0.214926	0.0478914	1.09365	1.24248	21.9236	31.0039	50.8975	0.428204	1.3202	16	3	89	1397	2113	3350	periostin, osteoblast specific factor b [Source:ZFIN;Acc:ZDB-GENE-030131-9120]	15
ENSDARG00000042221	100034522	protein_coding	mthfd1l	5777	27	5.02049	1.62623	40.5706	1.89636e-10	1.55083e-08	0.0293492	0.104636	0.0268482	0.82458	4.1317	0.80146	1.4606	0.827451	1.38339	2	6	2	241	50	88	methylenetetrahydrofolate dehydrogenase (NADP+ dependent) 1-like [Source:ZFIN;Acc:ZDB-GENE-041001-133]	20
ENSDARG00000074390	100331729	protein_coding	tmem176l.4	2830	15	3.80056	4.97365	40.4787	1.98773e-10	1.61661e-08	1.31806	3.48878	2.95955	0.437214	26.6325	28.6637	66.9161	0.557083	1.31507	44	98	108	761	876	1975	transmembrane protein 176l.4 [Source:ZFIN;Acc:ZDB-GENE-030131-3532]	16
ENSDARG00000062222	562784	protein_coding	mxra8a	3606	10	3.73164	2.61168	40.216	2.27379e-10	1.83916e-08	0.258604	0.642593	0.322592	0.504321	11.6729	3.20995	4.81286	0.684724	1.3668	11	23	15	425	125	181	matrix-remodelling associated 8a [Source:ZFIN;Acc:ZDB-GENE-060503-671]	11
ENSDARG00000040606	494033	protein_coding	tfap2c	6043	12	8.20496	0.0161992	40.1034	2.40867e-10	1.93767e-08	0	0	0		0.852246	0.689564	0.301475	0.46054	1.24071	0	0	0	52	45	19	transcription factor AP-2 gamma (activating enhancer binding protein 2 gamma) [Source:ZFIN;Acc:ZDB-GENE-041212-61]	6
ENSDARG00000040251	550475	protein_coding	ctsk	1581	9	3.30707	6.22492	39.9952	2.54594e-10	2.03703e-08	12.0648	17.8427	15.3042	0.192166	206.163	176.592	144.707	0.174811	1.09797	225	280	312	3291	3015	2386	cathepsin K [Source:ZFIN;Acc:ZDB-GENE-001205-4]	16
ENSDARG00000038352	NA	protein_coding	slc27a1b	2484	13	4.73387	3.35303	39.9775	2.56905e-10	2.04447e-08	0.102385	1.13564	0.343423	1.02547	33.7313	9.84162	7.17979	0.864298	1.59047	3	28	11	846	264	186	solute carrier family 27 (fatty acid transporter), member 1b [Source:ZFIN;Acc:ZDB-GENE-061013-672]	1
ENSDARG00000011094	192295	protein_coding	ccna2	1909	9	4.33784	2.94022	39.8108	2.79794e-10	2.21471e-08	0.177632	1.4777	0.365615	1.04304	12.9184	8.77985	23.6071	0.506626	1.28151	4	28	9	249	181	470	cyclin A2 [Source:ZFIN;Acc:ZDB-GENE-020418-1]	14
ENSDARG00000041703	567029	protein_coding	rrbp1b	3454	26	3.91791	4.79249	39.6924	2.97277e-10	2.34058e-08	1.20266	2.10012	1.86356	0.270105	45.9648	40.2146	8.02279	0.651227	1.40082	49	72	83	1603	1500	289	ribosome binding protein 1 homolog b (dog) [Source:ZFIN;Acc:ZDB-GENE-030429-36]	22
ENSDARG00000009594	30271	nonsense_mediated_decay	nr1d2b	3795	8	-3.22581	5.94589	39.4644	3.34086e-10	2.61648e-08	53.7691	58.1389	40.8701	0.176306	5.92418	6.61259	6.41759	0.0561595	1.0301	2407	2190	2000	227	271	254	nuclear receptor subfamily 1, group D, member 2b [Source:ZFIN;Acc:ZDB-GENE-990415-244]	19
ENSDARG00000031952	393558	protein_coding	mb	1336	5	3.78527	1.88017	38.9848	4.27109e-10	3.32741e-08	0.634544	0.226229	0.928756	0.591448	13.1956	8.38674	9.18657	0.251231	1.13561	10	3	16	178	121	128	myoglobin [Source:ZFIN;Acc:ZDB-GENE-040426-1430]	1
ENSDARG00000069478	405838	protein_coding	slc13a3	3474	13	5.65936	1.67304	38.8298	4.62413e-10	3.58358e-08	0	0.0290004	0.13394	1.29741	1.42546	2.29236	6.48617	0.795714	1.37772	0	1	6	50	86	235	solute carrier family 13 (sodium-dependent dicarboxylate transporter), member 3 [Source:ZFIN;Acc:ZDB-GENE-040426-2486]	8
ENSDARG00000056407	436895	protein_coding	irf8	1723	8	3.39546	5.5974	38.4733	5.55093e-10	4.27942e-08	5.31382	10.7589	9.36194	0.333567	159.109	59.0108	102.507	0.469629	1.23463	108	184	208	2768	1098	1842	interferon regulatory factor 8 [Source:ZFIN;Acc:ZDB-GENE-040718-367]	18
ENSDARG00000016607	338247	protein_coding	echdc2	1306	9	3.66368	4.72003	38.3049	6.05102e-10	4.64079e-08	4.80349	7.63706	3.02841	0.450805	158.799	43.1097	39.4259	0.843829	1.54192	74	99	51	2094	608	537	enoyl CoA hydratase domain containing 2 [Source:ZFIN;Acc:ZDB-GENE-030219-147]	20
ENSDARG00000014907	565082	protein_coding	htra1b	3784	9	2.90069	4.33312	38.0805	6.78855e-10	5.17959e-08	1.92671	2.23647	2.31588	0.0952146	32.272	13.2392	13.6327	0.551713	1.22971	86	84	113	1233	541	538	HtrA serine peptidase 1b [Source:ZFIN;Acc:ZDB-GENE-080219-7]	12
ENSDARG00000007990	568416	protein_coding	wt1b	2202	10	6.37275	3.61148	37.7609	7.99693e-10	6.07029e-08	0.230995	0.137258	0.281748	0.33832	66.7019	3.32219	3.83191	1.48042	2.31465	6	3	8	1483	79	88	wilms tumor 1b [Source:ZFIN;Acc:ZDB-GENE-050420-319]	18
ENSDARG00000037968	394058	protein_coding	fus	2060	15	2.70615	4.14659	37.7398	8.08379e-10	6.1e-08	3.12762	5.18409	3.57639	0.272868	34.3758	25.5776	30.7669	0.146253	1.00917	76	106	95	715	569	661	FUS RNA binding protein [Source:ZFIN;Acc:ZDB-GENE-040426-1010]	3
ENSDARG00000019307	114436	protein_coding	dusp5	1526	4	3.13237	3.37784	37.6887	8.29827e-10	6.23508e-08	2.05549	2.70685	2.38853	0.136643	45.9508	15.8987	15.3944	0.679588	1.35131	37	41	47	708	262	245	dual specificity phosphatase 5 [Source:ZFIN;Acc:ZDB-GENE-010625-1]	22
ENSDARG00000009014	555202	protein_coding	col11a1b	7502	67	4.32163	1.96482	37.5486	8.91625e-10	6.66558e-08	0.113003	0.0671471	0.0620243	0.347737	4.25102	1.07388	0.894687	0.910757	1.5444	10	5	6	322	87	70	collagen, type XI, alpha 1b [Source:ZFIN;Acc:ZDB-GENE-070912-607]	2
ENSDARG00000103760	492777	protein_coding	cfhl2	2388	12	5.08601	3.71639	37.2713	1e-09	7.64564e-08	0.0355004	1.18129	0.454655	1.04053	40.4375	21.2501	6.18353	0.758861	1.52352	1	28	14	975	548	154	complement factor H like 2 [Source:ZFIN;Acc:ZDB-GENE-041114-123]	22
ENSDARG00000016981	570610	protein_coding	bcar3	2537	11	3.97247	2.44508	37.1797	1.07728e-09	7.97293e-08	0.601479	0.198556	0.45852	0.486923	16.5133	4.34351	4.57315	0.821184	1.51596	18	5	15	423	119	121	breast cancer anti-estrogen resistance 3 [Source:ZFIN;Acc:ZDB-GENE-080513-4]	8
ENSDARG00000104635	368615	protein_coding	si:busm1-194e12.12	1203	5	10.4521	5.71292	37.072	1.13845e-09	8.38372e-08	0	0.251241	0.0644647	1.23997	88.5028	427.672	0.557934	1.30939	2.15224	0	3	1	1075	5556	7	si:busm1-194e12.12 [Source:ZFIN;Acc:ZDB-GENE-030616-319]	8
ENSDARG00000033227	567278	protein_coding	lect2l	734	5	7.81993	6.76402	36.9533	1.20994e-09	8.86613e-08	1.84796	2.33339	2.53573	0.157865	1778.55	218.634	11.3651	1.44287	2.2999	16	17	24	13181	1733	87	leukocyte cell-derived chemotaxin 2 like [Source:ZFIN;Acc:ZDB-GENE-070127-4]	14
ENSDARG00000104654	793075	protein_coding	zgc:194626	372	3	5.83293	2.59394	36.9074	1.23875e-09	9.03253e-08	1.13945	0.541653	1.04235	0.353378	4.7923	94.8411	80.6773	0.805637	1.61381	5	2	5	18	381	313	zgc:194626 [Source:ZFIN;Acc:ZDB-GENE-081022-131]	7
ENSDARG00000038199	402979	protein_coding	cda	1316	4	5.03924	1.75993	36.896	1.24599e-09	9.04074e-08	0.128837	0.382779	0.235718	0.511817	22.8035	2.74425	5.82887	1.03275	1.77268	2	5	4	303	39	80	cytidine deaminase [Source:ZFIN;Acc:ZDB-GENE-040426-1911]	11
NA	NA	NA	zgc:101715	1116	3	2.83244	3.35967	36.815	1.29884e-09	9.37828e-08	2.12697	5.05543	4.51686	0.399695	39.1371	28.5436	30.4151	0.172909	1.03327	28	56	65	441	344	354	NA	NA	NA
ENSDARG00000068374	564531	protein_coding	si:ch211-132b12.7	2411	4	-2.85206	3.90914	36.747	1.34496e-09	9.66411e-08	20.1125	17.3414	18.8812	0.0739365	4.80621	2.99579	1.67033	0.498561	0.946927	572	415	587	117	78	42	si:ch211-132b12.7 [Source:ZFIN;Acc:ZDB-GENE-050419-250]	18
ENSDARG00000105212	570905	protein_coding	cfhl1	2696	14	6.24866	1.57339	36.6482	1.41487e-09	1.01173e-07	0	0.112108	0.0287652	1.23997	4.22466	7.96861	0.56905	0.869716	1.49367	0	3	1	115	232	16	complement factor H like 1 [Source:ZFIN;Acc:ZDB-GENE-050208-342]	22
ENSDARG00000078069	30733	protein_coding	rrm2	2046	10	3.44678	3.99157	36.482	1.54084e-09	1.09652e-07	1.82312	3.93929	1.13711	0.63511	24.736	17.6964	42.5061	0.451589	1.20908	44	80	30	511	391	907	ribonucleotide reductase M2 polypeptide [Source:ZFIN;Acc:ZDB-GENE-990415-25]	19
ENSDARG00000094886	100006143	protein_coding	si:dkey-266f7.5	1412	8	-6.94271	2.87581	36.4466	1.56905e-09	1.11125e-07	29.7193	23.4031	0.659074	0.852585	0.140284	0	0.339536	1.06677	1.6383	495	328	12	2	0	5	si:dkey-266f7.5 [Source:ZFIN;Acc:ZDB-GENE-070705-437]	19
ENSDARG00000055118	565911	protein_coding	mylipb	1912	7	-3.65955	3.24377	36.3944	1.61168e-09	1.136e-07	4.78855	25.3449	18.0898	0.648566	1.91658	0.920195	1.60477	0.34426	1.30642	108	481	446	37	19	32	myosin regulatory light chain interacting protein b [Source:ZFIN;Acc:ZDB-GENE-061027-67]	16
ENSDARG00000041140	100004133	protein_coding	ddb2	1813	11	-2.69263	3.73754	36.3409	1.65647e-09	1.16204e-07	21.977	22.7279	21.0881	0.0374304	3.27769	3.67747	4.81275	0.203016	0.925436	470	409	493	60	72	91	damage-specific DNA binding protein 2 [Source:ZFIN;Acc:ZDB-GENE-050419-169]	18
ENSDARG00000007836	321453	protein_coding	ctsla	1398	7	4.03123	7.55072	36.1896	1.79027e-09	1.25e-07	29.7744	27.6011	22.7994	0.133549	1087.61	293.633	259.671	0.85656	1.58858	491	383	411	15352	4433	3786	cathepsin La [Source:ZFIN;Acc:ZDB-GENE-030131-106]	5
NA	NA	NA	si:ch73-252g14.4	1495	7	9.75997	3.34377	36.1358	1.8403e-09	1.27888e-07	0	0.0673896	0	1.73205	0.132496	59.4627	17.5094	1.18676	1.96914	0	1	0	2	960	273	NA	NA	NA
ENSDARG00000100442	553297	protein_coding	cfh	2945	20	4.19852	6.3401	36.1107	1.86423e-09	1.28945e-07	4.17398	8.96293	1.97499	0.709323	157.053	127.943	41.8703	0.549701	1.3476	145	262	75	4670	4069	1286	complement factor H [Source:ZFIN;Acc:ZDB-GENE-050208-661]	22
ENSDARG00000005454	321283	protein_coding	tacc3	3229	17	3.71039	3.33358	36.0482	1.92498e-09	1.32528e-07	0.498831	1.43524	0.40829	0.72821	9.6311	5.87896	18.8563	0.582975	1.29019	19	46	17	314	205	635	transforming, acidic coiled-coil containing protein 3 [Source:ZFIN;Acc:ZDB-GENE-050522-327]	13
ENSDARG00000096728	NA	protein_coding	cpn1	1753	9	2.83309	4.70686	35.9305	2e-09	1.4013e-07	7.0122	5.6322	6.19347	0.11052	64.0686	66.0302	30.3572	0.374936	1.1159	145	98	140	1134	1250	555	carboxypeptidase N, polypeptide 1 [Source:ZFIN;Acc:ZDB-GENE-030131-9116]	12
ENSDARG00000043802	541383	protein_coding	ms4a17a.9	1092	7	4.42073	3.24806	35.8984	2.07878e-09	1.41798e-07	0.54343	2.12197	1.34933	0.589824	78.6341	20.6062	8.51725	1.04353	1.77739	7	23	19	867	243	97	membrane-spanning 4-domains, subfamily A, member 17A.9 [Source:ZFIN;Acc:ZDB-GENE-050320-79]	4
ENSDARG00000017444	100004331	protein_coding	hal	2231	20	7.50703	2.43419	35.8357	2.14681e-09	1.45766e-07	0	0.135474	0	1.73205	2.61919	23.9077	1.11744	1.38328	2.07297	0	3	0	59	576	26	histidine ammonia-lyase [Source:ZFIN;Acc:ZDB-GENE-070410-5]	25
ENSDARG00000091058	101243556	protein_coding	tmem173	1203	6	3.78297	1.88426	35.7543	2.23833e-09	1.51287e-07	0.281879	1.4237	0.451253	0.857067	11.4436	13.5476	8.76753	0.212898	1.10242	4	17	7	139	176	110	transmembrane protein 173 [Source:ZFIN;Acc:ZDB-GENE-120921-1]	14
ENSDARG00000056795	100136840	protein_coding	serpine1	1786	9	8.17324	5.20763	35.7062	2.2943e-09	1.54365e-07	0.0474664	0.282048	0.390795	0.730792	267.344	12.962	2.95278	1.58696	2.46008	1	5	9	4821	250	55	serpin peptidase inhibitor, clade E (nexin, plasminogen activator inhibitor type 1), member 1 [Source:ZFIN;Acc:ZDB-GENE-070912-60]	7
ENSDARG00000053561	550363	protein_coding	ms4a17a.11	938	7	3.19687	4.1921	35.6686	2.339e-09	1.5666e-07	6.14574	7.51847	6.1181	0.121418	142.12	48.0773	34.8579	0.779628	1.44228	68	70	74	1346	487	341	membrane-spanning 4-domains, subfamily A, member 17A.11 [Source:ZFIN;Acc:ZDB-GENE-050417-157]	4
ENSDARG00000040717	558777	protein_coding	macc1	3611	5	3.83757	1.58724	35.5849	2.44174e-09	1.62805e-07	0.0939076	0.306902	0.150334	0.600664	3.67529	1.7438	3.7706	0.37335	1.10446	4	11	7	134	68	142	metastasis associated in colon cancer 1 [Source:ZFIN;Acc:ZDB-GENE-091006-3]	16
ENSDARG00000045580	415149	protein_coding	lum	2004	3	5.88426	2.41796	35.5452	2.49199e-09	1.6541e-07	0	0.301639	0.154793	0.99141	1.33438	9.79608	18.4688	0.868343	1.6002	0	6	4	27	212	386	lumican [Source:ZFIN;Acc:ZDB-GENE-040625-24]	4
ENSDARG00000002764	571850	protein_coding	miox	1033	10	6.47698	1.41613	35.5307	2.51063e-09	1.65904e-07	0.0820668	0.097529	0.0750737	0.135361	13.1351	16.4046	0.742574	0.818498	1.63469	1	1	1	137	183	8	myo-inositol oxygenase [Source:ZFIN;Acc:ZDB-GENE-050913-113]	18
ENSDARG00000051923	58025	protein_coding	ccnb1	1504	9	4.19825	2.6561	35.4808	2.57575e-09	1.6945e-07	0.225466	1.54069	0.515632	0.908476	16.9239	5.84911	24.6725	0.598195	1.34339	4	23	10	257	95	387	cyclin B1 [Source:ZFIN;Acc:ZDB-GENE-000406-10]	5
ENSDARG00000039576	324309	protein_coding	fstl1b	1078	11	2.74316	3.28143	35.3852	2.70527e-09	1.77183e-07	4.01069	3.92523	4.02863	0.0138546	47.8667	20.3584	28.8188	0.435564	1.13834	51	42	56	521	237	324	follistatin-like 1b [Source:ZFIN;Acc:ZDB-GENE-030131-3029]	9
ENSDARG00000014943	30627	protein_coding	kif23	3137	22	4.42339	2.96169	35.284	2.84966e-09	1.85818e-07	0.108097	0.93136	0.148329	1.17227	7.82981	4.66398	15.5274	0.598158	1.31208	4	29	6	248	158	508	kinesin family member 23 [Source:ZFIN;Acc:ZDB-GENE-991019-4]	18
ENSDARG00000039459	100004382	protein_coding	qsox1	2798	12	3.36395	4.63404	35.2661	2.87592e-09	1.86708e-07	2.72686	2.98858	2.41135	0.106697	32.3529	53.7799	12.0627	0.637336	1.33947	90	83	87	914	1625	352	quiescin Q6 sulfhydryl oxidase 1 [Source:ZFIN;Acc:ZDB-GENE-030131-7019]	8
ENSDARG00000055876	406662	protein_coding	msmo1	1569	6	3.58876	7.53137	35.2458	2.90605e-09	1.8784e-07	38.3622	37.8846	18.1892	0.365693	395.785	562.687	357.139	0.2491	1.14594	710	590	368	6270	9534	5844	methylsterol monooxygenase 1 [Source:ZFIN;Acc:ZDB-GENE-040426-2670]	1
NA	NA	NA	LOC100002960	1328	8	4.63754	1.803	35.1335	3.07861e-09	1.98129e-07	0.638366	0.303456	0.0583969	0.873236	8.05452	17.0837	4.33215	0.667509	1.40187	10	4	1	108	245	60	NA	NA	NA
ENSDARG00000031761	404040	protein_coding	dab2	2304	14	3.94239	2.49009	35.0815	3.16184e-09	2.01731e-07	0.331153	0.218636	0.908802	0.761596	11.3484	3.6976	12.5266	0.521567	1.26577	9	5	27	264	92	301	Dab, mitogen-responsive phosphoprotein, homolog 2 (Drosophila) [Source:ZFIN;Acc:ZDB-GENE-040303-1]	5
ENSDARG00000053479	566470	protein_coding	gdf6a	2632	2	4.86656	3.5204	35.0819	3.16132e-09	2.01731e-07	0.193256	1.14834	0.206253	1.06155	6.32175	33.9161	8.81616	0.933414	1.64946	6	30	7	168	964	242	growth differentiation factor 6a [Source:ZFIN;Acc:ZDB-GENE-980526-373]	16
ENSDARG00000045708	403114	protein_coding	adm2a	1782	3	2.86655	3.09935	35.0058	3.28725e-09	2.08832e-07	2.18836	1.2438	2.39355	0.315784	23.5097	16.9404	11.461	0.348628	1.10268	46	22	55	423	326	213	adrenomedullin 2a [Source:ZFIN;Acc:ZDB-GENE-041210-100]	4
ENSDARG00000043237	792516	protein_coding	nfil3-2	1627	1	3.78515	4.33811	34.9963	3.3033e-09	2.09e-07	1.35473	4.4584	3.0029	0.528411	17.1663	75.1847	42.6679	0.646128	1.37457	26	72	63	282	1321	724	nuclear factor, interleukin 3 regulated, member 2 [Source:ZFIN;Acc:ZDB-GENE-110929-1]	3
ENSDARG00000018478	79378	retained_intron	agxtb	1577	11	5.2899	4.62723	34.8989	3.47275e-09	2.18739e-07	0.322543	0.319428	3.24564	1.30302	36.1747	110.862	33.9276	0.725845	1.52064	6	5	66	576	1888	558	alanine-glyoxylate aminotransferase b [Source:ZFIN;Acc:ZDB-GENE-010302-3]	2
ENSDARG00000043093	553612	protein_coding	mpeg1.2	2616	3	4.06637	4.36299	34.8416	3.57643e-09	2.24315e-07	1.55551	1.54048	1.4526	0.0366608	75.9464	9.8406	12.1322	1.14959	1.87388	48	40	49	2006	278	331	macrophage expressed 1, tandem duplicate 2 [Source:ZFIN;Acc:ZDB-GENE-050522-305]	8
ENSDARG00000098686	NA	protein_coding	tmprss2	2126	14	3.77958	6.46866	34.7891	3.67435e-09	2.29484e-07	10.567	13.553	5.54457	0.409291	81.8508	148.571	225.956	0.474071	1.26476	265	286	152	1757	3411	5010	transmembrane protease, serine 2 [Source:ZFIN;Acc:ZDB-GENE-041212-48]	10
ENSDARG00000044047	550539	protein_coding	slc18b1	1494	13	-2.77396	3.24897	34.78	3.69149e-09	2.29586e-07	20.8249	23.8719	12.9771	0.292382	3.84496	2.16936	3.8508	0.294704	0.987186	367	354	250	58	35	60	solute carrier family 18, subfamily B, member 1 [Source:ZFIN;Acc:ZDB-GENE-050417-386]	17
ENSDARG00000101062	571911	protein_coding	fdft1	1400	8	3.05588	3.99009	34.7591	3.73125e-09	2.30125e-07	4.48097	5.46915	2.71429	0.330606	39.1211	60.9842	22.1905	0.477098	1.19202	74	76	49	553	922	324	farnesyl-diphosphate farnesyltransferase 1 [Source:ZFIN;Acc:ZDB-GENE-081104-242]	20
ENSDARG00000004713	550434	protein_coding	mad2l1	867	5	4.08667	2.29025	34.7625	3.72482e-09	2.30125e-07	0.391119	1.97544	0.894476	0.74472	15.8785	10.2534	36.0536	0.654494	1.39006	4	17	10	139	96	326	MAD2 mitotic arrest deficient-like 1 (yeast) [Source:ZFIN;Acc:ZDB-GENE-030515-3]	7
ENSDARG00000030350	406206	protein_coding	mnx2b	1034	3	3.77067	2.70382	34.554	4.14578e-09	2.5463e-07	1.47577	2.14356	0.825012	0.445033	12.3562	42.6286	13.4461	0.752809	1.45331	18	22	11	129	476	145	motor neuron and pancreas homeobox 2b [Source:ZFIN;Acc:ZDB-GENE-040415-2]	1
ENSDARG00000038489	286748	protein_coding	b3gnt7	2250	3	3.68966	5.18492	34.5374	4.18136e-09	2.55754e-07	2.0346	6.58217	3.65352	0.563557	30.8567	98.3625	47.6015	0.596406	1.33214	54	147	106	701	2390	1117	UDP-GlcNAc:betaGal beta-1,3-N-acetylglucosaminyltransferase 7 [Source:ZFIN;Acc:ZDB-GENE-021210-4]	22
ENSDARG00000031971	393905	protein_coding	kdelc1	1749	10	2.67963	2.75525	34.49	4.28448e-09	2.61e-07	1.79341	2.0737	1.46323	0.171984	18.3472	11.0655	11.3483	0.30359	1.05515	37	36	33	324	209	207	KDEL (Lys-Asp-Glu-Leu) containing 1 [Source:ZFIN;Acc:ZDB-GENE-040426-878]	9
ENSDARG00000019815	100005469	protein_coding	fn1a	8290	53	7.67328	5.88202	34.2977	4.72949e-09	2.8691e-07	0.0511309	0.0729173	0.224515	0.81286	92.4461	1.89893	3.14604	1.59772	2.4529	5	6	24	7738	170	272	fibronectin 1a [Source:ZFIN;Acc:ZDB-GENE-000426-1]	9
ENSDARG00000074191	100007732	protein_coding	zgc:172253	1945	5	6.83613	0.519755	34.2871	4.75513e-09	2.87288e-07	0.0435861	0	0	1.73205	3.25893	4.4753	0.542279	0.729887	1.25571	1	0	0	64	94	11	zgc:172253 [Source:ZFIN;Acc:ZDB-GENE-080215-9]	3
ENSDARG00000035632	100192211	protein_coding	ccl19a.2	613	4	5.53707	4.58012	34.2338	4.88715e-09	2.94063e-07	2.9042	3.61573	2.02417	0.279935	9.20934	131.272	293.442	0.985799	1.77292	21	22	16	57	869	1876	chemokine (C-C motif) ligand 19a, tandem duplicate 2 [Source:ZFIN;Acc:ZDB-GENE-081022-55]	5
ENSDARG00000018693	30291	protein_coding	cdh2	4687	16	3.11051	4.99715	34.0886	5.2658e-09	3.15564e-07	2.64074	1.56914	2.99483	0.3091	43.2973	19.5198	14.5454	0.595892	1.28501	146	73	181	2049	988	711	cadherin 2, type 1, N-cadherin (neuronal) [Source:ZFIN;Acc:ZDB-GENE-990415-171]	20
ENSDARG00000012499	406204	protein_coding	per1b	6796	19	-3.31131	4.91255	34.0616	5.33942e-09	3.18686e-07	14.8319	14.7801	12.1416	0.110541	3.35188	1.23994	0.634906	0.818735	1.01954	1189	997	1064	230	91	45	period circadian clock 1b [Source:ZFIN;Acc:ZDB-GENE-040419-1]	7
ENSDARG00000023820	406828	protein_coding	faxdc2	2164	8	-3.52661	8.21286	34.0407	5.39717e-09	3.20839e-07	491.178	493.961	328.804	0.215901	35.1037	49.4669	46.7018	0.174162	1.08426	12538	10610	9175	767	1156	1054	fatty acid hydroxylase domain containing 2 [Source:ZFIN;Acc:ZDB-GENE-040426-2907]	21
ENSDARG00000087198	445308	protein_coding	cthrc1a	1266	4	6.05376	1.65922	33.9187	5.74635e-09	3.4023e-07	0.200889	0	0.122514	0.939226	26.3639	2.70634	2.34789	1.31421	2.06237	3	0	2	337	37	31	collagen triple helix repeat containing 1a [Source:ZFIN;Acc:ZDB-GENE-040808-22]	19
ENSDARG00000041381	58099	protein_coding	arntl2	2600	17	2.80113	2.6168	33.8882	5.83723e-09	3.44234e-07	1.04339	1.00747	0.954475	0.0446486	8.11373	6.16151	10.2892	0.252175	1.05407	32	26	32	213	173	279	aryl hydrocarbon receptor nuclear translocator-like 2 [Source:ZFIN;Acc:ZDB-GENE-000509-2]	18
ENSDARG00000058471	280649	protein_coding	plk1	2355	11	3.76937	3.54691	33.8423	6e-09	3.51056e-07	0.719958	2.39569	0.493956	0.863439	17.6213	8.68992	28.9487	0.551194	1.28514	20	56	15	419	221	711	polo-like kinase 1 (Drosophila) [Source:ZFIN;Acc:ZDB-GENE-021115-7]	1
ENSDARG00000058734	541344	protein_coding	prdx1	1231	6	3.19307	6.66038	33.8156	6.05893e-09	3.54484e-07	24.2411	40.2662	20.6005	0.368802	297.605	273.966	326.211	0.0874221	1.06613	352	492	327	3699	3642	4188	peroxiredoxin 1 [Source:ZFIN;Acc:ZDB-GENE-050320-35]	2
ENSDARG00000105265	100141330	protein_coding	zgc:171534	2473	2	6.32038	2.34761	33.7654	6.21745e-09	3.62325e-07	0	0.122217	0.125436	0.866245	13.7368	0.374447	10.8951	0.844503	1.58869	0	3	4	343	10	281	zgc:171534 [Source:ZFIN;Acc:ZDB-GENE-080218-6]	13
ENSDARG00000046142	100000463	protein_coding	si:ch211-170d8.5	1053	8	4.66288	3.23362	33.7496	6.26811e-09	3.63845e-07	0.241524	2.96597	0.441887	1.24824	39.5035	53.3795	11.4734	0.613697	1.39564	3	31	6	420	607	126	si:ch211-170d8.5 [Source:ZFIN;Acc:ZDB-GENE-081105-120]	8
ENSDARG00000009511	405785	protein_coding	tnfa	1046	4	6.62778	2.84736	33.6268	6.67676e-09	3.86053e-07	0.162094	0.288951	0.222422	0.282659	84.3646	2.39027	4.40007	1.53887	2.38925	2	3	3	891	27	48	tumor necrosis factor a (TNF superfamily, member 2) [Source:ZFIN;Acc:ZDB-GENE-050317-1]	19
ENSDARG00000094210	553552	protein_coding	zgc:109934	883	4	2.75475	3.32788	33.5639	6.89618e-09	3.97188e-07	3.93633	7.074	4.21569	0.342148	59.4469	24.5397	38.3322	0.431196	1.13001	41	62	48	530	234	353	zgc:109934 [Source:ZFIN;Acc:ZDB-GENE-050522-428]	3
ENSDARG00000040534	406454	protein_coding	epcam	1289	10	2.88226	3.5703	33.2883	7.94587e-09	4.54111e-07	5.72182	2.81374	2.64721	0.463856	49.0978	22.7012	28.7134	0.412936	1.13981	87	36	44	639	316	386	epithelial cell adhesion molecule [Source:ZFIN;Acc:ZDB-GENE-040426-2209]	13
NA	NA	NA	si:busm1-194e12.11	922	5	11.3394	2.99734	33.2896	7.94053e-09	4.54111e-07	0	0	0		18.2613	83.2603	0	1.29318	1.96868	0	0	0	170	829	0	NA	NA	NA
ENSDARG00000088581	NA	protein_coding	f10	1423	8	2.88382	4.74372	33.2078	8.28163e-09	4.71479e-07	6.19579	6.30114	10.5182	0.321399	60.0648	95.1386	44.6744	0.388197	1.12532	104	89	193	863	1462	663	coagulation factor X [Source:ZFIN;Acc:ZDB-GENE-021206-9]	1
ENSDARG00000055365	678527	protein_coding	si:dkey-25e12.3	1676	5	3.38828	4.87793	33.1717	8.43681e-09	4.78474e-07	4.24887	6.19152	5.41377	0.185012	141.293	32.0456	34.3263	0.901827	1.57006	84	103	117	2391	580	600	si:dkey-25e12.3 [Source:ZFIN;Acc:ZDB-GENE-041001-132]	20
ENSDARG00000086786	550360	protein_coding	mfsd10	1944	13	3.71591	5.40106	33.116	8.68197e-09	4.90498e-07	4.75333	8.60292	2.87226	0.54	33.1664	124.468	78.7203	0.579436	1.32344	109	166	72	651	2613	1596	major facilitator superfamily domain containing 10 [Source:ZFIN;Acc:ZDB-GENE-050417-154]	5
ENSDARG00000103789	567635	protein_coding	tmem130	1120	8	-4.13946	1.7983	32.8173	1.01238e-08	5.69782e-07	18.0147	3.68808	7.47814	0.763171	0.707434	0.826792	0.428057	0.312874	1.41779	238	41	108	8	10	5	transmembrane protein 130 [Source:ZFIN;Acc:ZDB-GENE-080204-23]	12
ENSDARG00000010097	359826	protein_coding	f9a	1649	10	4.64409	0.954082	32.7599	1.04272e-08	5.84634e-07	0.15423	0.183288	0.0940583	0.316352	2.70275	7.58102	2.44219	0.682374	1.42233	3	3	2	45	135	42	coagulation factor IXa [Source:ZFIN;Acc:ZDB-GENE-030714-2]	14
ENSDARG00000053620	100134974	protein_coding	ebi3	1002	6	5.14428	0.17282	32.7525	1.04669e-08	5.84648e-07	0	0.100546	0.154793	0.922796	5.13984	3.69664	3.34927	0.233764	1.1044	0	1	2	52	40	35	Epstein-Barr virus induced 3 [Source:ZFIN;Acc:ZDB-GENE-070912-615]	2
ENSDARG00000010948	195818	protein_coding	kif11	3594	24	3.43107	3.25929	32.5313	1.1729e-08	6.52678e-07	0.306643	1.40161	0.668916	0.703981	10.4442	4.6893	14.1666	0.488891	1.20028	13	50	31	379	182	531	kinesin family member 11 [Source:ZFIN;Acc:ZDB-GENE-020426-1]	17
NA	NA	NA	gstm3	1009	8	3.59481	3.61761	32.4218	1.24086e-08	6.87908e-07	1.84842	2.09683	5.45701	0.643105	23.8522	31.8458	75.3585	0.634518	1.35192	22	21	71	243	347	793	NA	NA	NA
ENSDARG00000032005	368824	protein_coding	ccdc65	1539	8	-6.24937	0.636199	32.3575	1.2826e-08	7.084e-07	2.75423	0.654629	5.99648	0.858412	0	0.0601694	0.0623034	0.86642	1.48951	50	10	119	0	1	1	coiled-coil domain containing 65 [Source:ZFIN;Acc:ZDB-GENE-030616-358]	6
ENSDARG00000062187	562052	protein_coding	kif14	4381	29	4.24595	1.51183	32.2897	1.32814e-08	7.30823e-07	0.0387012	0.183972	0.10621	0.663112	1.76334	1.16253	4.18033	0.674365	1.27497	2	8	6	78	55	191	kinesin family member 14 [Source:ZFIN;Acc:ZDB-GENE-030131-5759]	22
ENSDARG00000071495	571440	protein_coding	si:dkey-236e20.3	1324	6	-3.74697	4.08636	32.2257	1.37264e-08	7.5251e-07	26.3802	82.7134	18.5677	0.82244	1.57089	5.59521	3.25893	0.581536	1.47934	412	1087	317	21	80	45	si:dkey-236e20.3 [Source:ZFIN;Acc:ZDB-GENE-060503-722]	22
ENSDARG00000101160	550608	protein_coding	apoa4a	1046	4	-4.25632	7.10837	32.1694	1.41299e-08	7.71775e-07	291.607	589.556	433.574	0.340059	12.2144	11.5087	52.8008	0.926728	1.20971	3598	6121	5848	129	130	576	apolipoprotein A-IV a [Source:ZFIN;Acc:ZDB-GENE-050417-469]	19
ENSDARG00000013236	494102	protein_coding	dhcr24	1837	9	3.44209	4.11363	32.1154	1.45284e-08	7.9062e-07	4.66101	2.46796	1.01319	0.676598	47.8221	42.797	16.1287	0.478714	1.23641	101	45	24	887	849	309	24-dehydrocholesterol reductase [Source:ZFIN;Acc:ZDB-GENE-041212-73]	20
ENSDARG00000091127	335901	protein_coding	klf15	2301	3	-3.14117	4.22694	32.0306	1.5176e-08	8.22841e-07	20.9635	30.5176	24.5696	0.190319	1.33432	5.39265	2.95864	0.632666	1.0301	569	697	729	31	134	71	Kruppel-like factor 15 [Source:ZFIN;Acc:ZDB-GENE-030131-7844]	23
ENSDARG00000069029	NA	protein_coding	acss2l	1948	16	4.98108	0.64616	31.9048	1.61914e-08	8.74688e-07	0	0.0517184	0.159242	1.15521	5.54181	1.80638	1.82122	0.704205	1.2951	0	1	4	109	38	37	acyl-CoA synthetase short-chain family member 2 like [Source:ZFIN;Acc:ZDB-GENE-130530-723]	2
ENSDARG00000029308	550400	protein_coding	prr15lb	1197	5	-2.57819	4.22307	31.7879	1.7196e-08	9.25585e-07	44.2643	50.5	43.7318	0.081518	6.37105	8.74176	11.4549	0.28725	0.911423	625	600	675	77	113	143	proline rich 15-like b [Source:ZFIN;Acc:ZDB-GENE-050417-201]	12
NA	NA	NA	maf	2836	7	-3.63892	6.54039	31.7452	1.75784e-08	9.42736e-07	44.1811	123.021	149.305	0.518545	15.7851	4.93043	9.9063	0.532324	1.23261	1478	3463	5460	452	151	293	NA	NA	NA
ENSDARG00000045878	447910	protein_coding	nudt4b	1889	5	-3.1725	2.02779	31.7205	1.78037e-08	9.51373e-07	3.76977	10.4001	6.03494	0.500394	0.996176	0.980421	0.609115	0.254162	1.12369	84	195	147	19	20	12	nudix (nucleoside diphosphate linked moiety X)-type motif 4b [Source:ZFIN;Acc:ZDB-GENE-040912-79]	4
ENSDARG00000100918	259194	protein_coding	prc1a	2190	14	4.24878	2.27482	31.5611	1.9326e-08	1.029e-06	0.15484	0.874065	0.141646	1.07412	7.05496	3.42496	14.1419	0.66412	1.3469	4	19	4	156	81	323	protein regulator of cytokinesis 1a [Source:ZFIN;Acc:ZDB-GENE-020801-3]	25
ENSDARG00000012405	337158	protein_coding	col1a1a	5598	52	3.40797	7.02334	31.2419	2.27793e-08	1.20853e-06	6.16353	7.16282	7.4254	0.096254	63.2318	52.9832	136.411	0.540299	1.27444	407	398	536	3574	3203	7964	collagen, type I, alpha 1a [Source:ZFIN;Acc:ZDB-GENE-030131-9102]	3
NA	NA	NA	si:ch211-214j8.1	2872	19	-3.15613	4.63518	31.1863	2.34418e-08	1.23923e-06	36.1002	26.0288	18.2807	0.333355	4.1382	1.2897	5.20823	0.571282	1.06882	1223	742	677	120	40	156	NA	NA	NA
NA	NA	NA	si:ch211-284e20.8	1368	8	5.91734	1.25362	30.9334	2.67038e-08	1.40665e-06	0.18591	0.0736458	0	1.08209	5.71946	13.1997	0.841095	0.945045	1.63214	3	1	0	79	195	12	NA	NA	NA
ENSDARG00000042707	404725	protein_coding	cx30.3	2246	2	4.66248	1.0889	30.8525	2.78402e-08	1.46132e-06	0	0.0448564	0.276228	1.38504	5.02701	4.04046	1.66496	0.483071	1.13167	0	1	8	114	98	39	connexin 30.3 [Source:ZFIN;Acc:ZDB-GENE-040406-1]	9
ENSDARG00000012395	387293	protein_coding	mmp13a	1687	10	7.99423	7.20531	30.8338	2.81098e-08	1.47025e-06	1.60806	0.716639	1.14925	0.384959	1174.63	25.3046	9.26451	1.6579	2.5485	32	12	25	20008	461	163	matrix metallopeptidase 13a [Source:ZFIN;Acc:ZDB-GENE-031202-2]	10
ENSDARG00000044254	492336	protein_coding	anxa3b	1683	14	3.62087	7.20521	30.7734	2.9e-08	1.51139e-06	16.7233	21.1911	30.1818	0.301988	666.745	155.49	223.617	0.796301	1.50207	332	354	655	11330	2826	3925	annexin A3b [Source:ZFIN;Acc:ZDB-GENE-041114-128]	10
ENSDARG00000098772	100005232	protein_coding	gig2d	1015	2	3.30509	3.78523	30.7598	2.9202e-08	1.51666e-06	4.00907	4.76441	4.04947	0.0994117	113.58	21.622	24.7506	0.979269	1.63364	48	48	53	1164	237	262	grass carp reovirus (GCRV)-induced gene 2d [Source:ZFIN;Acc:ZDB-GENE-130517-1]	21
ENSDARG00000012671	30072	protein_coding	inhbaa	3403	2	4.88441	3.52151	30.7391	2.95162e-08	1.52762e-06	0.199295	0.473688	0.455781	0.408003	34.2845	7.51037	1.23977	1.22347	1.9764	8	16	20	1178	276	44	inhibin, beta Aa [Source:ZFIN;Acc:ZDB-GENE-000210-21]	24
NA	NA	NA	si:ch211-107n13.1	1937	2	-3.14551	1.7909	30.7157	2.98738e-08	1.54074e-06	7.13388	5.82536	3.40312	0.347056	0.97149	0.669288	0.544519	0.301392	1.03926	163	112	85	19	14	11	NA	NA	NA
ENSDARG00000034785	192122	protein_coding	dachb	2365	13	2.79389	3.31159	30.6982	3.01449e-08	1.54932e-06	1.03952	2.81156	1.67235	0.487737	12.2702	11.4723	19.8257	0.317419	1.05669	29	66	51	293	293	489	dachshund b [Source:ZFIN;Acc:ZDB-GENE-020402-4]	1
ENSDARG00000045378	561978	protein_coding	pi15a	1188	6	6.17615	1.49982	30.6875	3.03114e-08	1.55249e-06	0.214078	0	0.0652787	1.17829	25.5105	3.11787	1.29138	1.35228	2.08277	3	0	1	306	40	16	peptidase inhibitor 15a [Source:ZFIN;Acc:ZDB-GENE-040724-135]	24
ENSDARG00000020007	336471	protein_coding	col1a2	5154	49	3.4867	7.01404	30.6364	3.11194e-08	1.58488e-06	5.95432	9.03091	6.48516	0.229794	64.7589	53.4152	154.878	0.610818	1.32873	362	462	431	3370	2973	8325	collagen, type I, alpha 2 [Source:ZFIN;Acc:ZDB-GENE-030131-8415]	19
NA	NA	NA	LOC798290	921	7	7.66335	-0.449165	30.634	3.1158e-08	1.58488e-06	0	0	0		5.26927	1.91033	1.35342	0.744788	1.44483	0	0	0	49	19	13	NA	NA	NA
ENSDARG00000035544	393421	protein_coding	etnppl	1746	13	-3.48215	6.00782	30.5572	3.2417e-08	1.64025e-06	100.798	139.408	112.462	0.168452	5.89934	21.8508	7.96295	0.728762	1.07217	2076	2416	2532	104	412	145	ethanolamine-phosphate phospho-lyase [Source:ZFIN;Acc:ZDB-GENE-040426-1133]	7
ENSDARG00000060169	573382	protein_coding	mns1	1919	10	5.37131	2.72113	30.5475	3.25789e-08	1.64025e-06	0.26506	0.2625	0.282886	0.0411059	0.877381	28.6633	8.5442	1.13041	1.9125	6	5	7	17	594	171	meiosis-specific nuclear structural 1 [Source:ZFIN;Acc:ZDB-GENE-030521-42]	7
ENSDARG00000001873	321928	protein_coding	phgdh	1852	12	4.05481	1.54376	30.5504	3.25305e-08	1.64025e-06	0.0915497	0.707191	0.125623	1.12301	10.1073	4.45003	3.46884	0.596335	1.25905	2	13	3	189	89	67	phosphoglycerate dehydrogenase [Source:ZFIN;Acc:ZDB-GENE-030131-647]	9
ENSDARG00000042069	406627	protein_coding	pebp1	1962	4	-4.2443	3.58233	30.5155	3.31217e-08	1.66192e-06	10.7589	18.7425	30.0797	0.488852	0.100959	1.27432	2.10145	0.86739	1.27294	249	365	761	2	27	43	phosphatidylethanolamine binding protein 1 [Source:ZFIN;Acc:ZDB-GENE-040426-2621]	5
ENSDARG00000078619	791647	protein_coding	pnp5a	3082	6	6.09871	5.95258	30.4265	3.46758e-08	1.734e-06	0.440104	0.915292	1.61041	0.595372	234.234	30.4663	3.95113	1.40702	2.23263	16	28	64	7289	1014	127	purine nucleoside phosphorylase 5a [Source:ZFIN;Acc:ZDB-GENE-040426-2553]	7
ENSDARG00000101762	NA	protein_coding	fah	2530	15	2.48967	4.19146	30.3821	3.54783e-08	1.76818e-06	3.25027	3.78301	4.19941	0.127064	30.2212	29.3541	15.5766	0.327984	1.03986	97	95	137	772	802	411	fumarylacetoacetate hydrolase (fumarylacetoacetase) [Source:ZFIN;Acc:ZDB-GENE-030131-1091]	7
ENSDARG00000037640	791894	protein_coding	aurkb	1194	9	3.79082	2.79119	30.3395	3.62673e-08	1.80144e-06	0.78101	2.7001	0.649507	0.833653	14.4331	9.92705	38.7876	0.737613	1.42751	11	32	10	174	128	483	aurora kinase B [Source:ZFIN;Acc:ZDB-GENE-020419-40]	14
ENSDARG00000012199	NA	protein_coding	gpt2	1770	11	3.07333	1.54145	30.0273	4.26005e-08	2.10191e-06	0.383164	0.796873	0.569584	0.355261	6.71463	5.70253	4.92967	0.154809	1.02931	8	14	13	120	109	91	glutamic pyruvate transaminase (alanine aminotransferase) 2 [Source:ZFIN;Acc:ZDB-GENE-030729-8]	7
ENSDARG00000092883	565664	protein_coding	si:dkey-193b15.5	3148	8	6.23037	4.87606	30.0278	4.25908e-08	2.10191e-06	0.134649	0.960109	0.221715	1.03353	1.19554	37.9169	65.4563	0.924929	1.70989	5	30	9	38	1289	2149	si:dkey-193b15.5 [Source:ZFIN;Acc:ZDB-GENE-070912-413]	2
ENSDARG00000096762	100000781	protein_coding	si:dkey-61p9.11	6324	6	8.93192	6.71205	29.9441	4.44676e-08	2.18674e-06	0.0536212	0.286757	0.024526	1.18172	0.14095	127.919	61.1486	1.01334	1.82904	4	18	2	9	8736	4033	si:dkey-61p9.11 [Source:ZFIN;Acc:ZDB-GENE-041210-242]	4
ENSDARG00000097289	NA	protein_coding	rnf183	1844	2	4.73187	4.77017	29.8999	4.54938e-08	2.2298e-06	2.2527	2.51322	0.841118	0.481358	4.99501	64.8808	92.817	0.827372	1.58762	49	46	20	93	1292	1785		15
ENSDARG00000059567	102216267	protein_coding	si:ch73-281f12.4	3449	16	2.97132	2.23613	29.857	4.65106e-08	2.27211e-06	0.368694	0.613423	0.584612	0.256117	4.47967	3.06074	6.75559	0.391141	1.10543	15	21	26	156	114	243	si:ch73-281f12.4 [Source:ZFIN;Acc:ZDB-GENE-130530-682]	3
ENSDARG00000089873	100007521	protein_coding	socs1b	633	1	2.51473	3.21826	29.7536	4.90585e-08	2.3887e-06	8.70518	7.00298	6.61573	0.149375	75.415	33.2075	45.8975	0.420442	1.0939	65	44	54	482	227	303	suppressor of cytokine signaling 1b [Source:ZFIN;Acc:ZDB-GENE-090313-141]	1
ENSDARG00000054906	326935	protein_coding	ier5l	2238	1	2.77452	2.52903	29.6104	5.28211e-08	2.56347e-06	0.833356	1.21545	1.28212	0.218096	14.8694	5.9996	6.94073	0.52558	1.18347	22	27	37	336	145	162	immediate early response 5-like [Source:ZFIN;Acc:ZDB-GENE-030131-5134]	5
ENSDARG00000013476	492469	protein_coding	arhgef39	1974	12	3.96772	0.878542	29.5579	5.42698e-08	2.61632e-06	0.0858916	0.306223	0.157145	0.614098	3.21105	2.11096	4.66309	0.384605	1.12493	2	6	4	64	45	96	Rho guanine nucleotide exchange factor (GEF) 39 [Source:ZFIN;Acc:ZDB-GENE-041114-28]	4
ENSDARG00000045367	373080	protein_coding	tuba1b	1594	4	3.74859	2.56312	29.5614	5.41732e-08	2.61632e-06	0.957309	0.948063	0.681126	0.181929	33.4278	4.99602	6.01536	1.08883	1.77784	18	15	14	538	86	100	tubulin, alpha 1b [Source:ZFIN;Acc:ZDB-GENE-030822-1]	23
NA	NA	NA	zgc:174904	1888	6	3.80185	5.17154	29.5519	5.44404e-08	2.61632e-06	3.05334	4.2156	5.87384	0.323562	170.436	45.957	17.5213	1.04306	1.7438	68	79	143	3249	937	345	NA	NA	NA
NA	NA	NA	zgc:65788	1748	11	4.9485	6.33846	29.4291	5.8e-08	2.77837e-06	3.39488	9.39464	2.66194	0.717169	511.749	53.9288	39.0561	1.33308	2.11594	70	163	60	9032	1018	712	NA	NA	NA
ENSDARG00000033170	338214	protein_coding	sult2st1	1290	6	2.57199	3.0148	29.4026	5.87989e-08	2.80755e-06	2.56297	3.98304	2.76539	0.247485	14.9713	24.6217	23.5624	0.251402	1.00993	39	51	46	195	343	317	sulfotransferase family 2, cytosolic sulfotransferase 1 [Source:ZFIN;Acc:ZDB-GENE-030219-114]	12
ENSDARG00000045673	553964	protein_coding	il22	647	5	6.26089	1.21127	29.3129	6.1583e-08	2.931e-06	0.131028	0.31143	0	1.06021	0.918462	21.7547	16.3019	0.831712	1.58974	1	2	0	6	152	110	interleukin 22 [Source:ZFIN;Acc:ZDB-GENE-060209-3]	4
ENSDARG00000026611	406596	protein_coding	socs3b	2051	2	3.08546	5.71819	29.1932	6.55098e-08	3.10794e-06	6.73736	9.43126	11.7971	0.271581	178.283	52.5535	63.0194	0.71224	1.37368	163	192	312	3692	1164	1348	suppressor of cytokine signaling 3b [Source:ZFIN;Acc:ZDB-GENE-040426-2528]	12
NA	NA	NA	LOC553228	1411	9	3.1486	4.01552	29.1308	6.76522e-08	3.19932e-06	2.22302	7.14015	2.91298	0.650574	41.0623	19.6227	63.0625	0.526568	1.22712	37	100	53	585	299	928	NA	NA	NA
ENSDARG00000055901	550429	protein_coding	steap4	1807	5	5.91605	5.78913	29.1057	6.85344e-08	3.23072e-06	0.938296	2.56468	1.71668	0.467526	378.624	24.9053	8.54315	1.52233	2.36104	20	46	40	6908	486	161	STEAP family member 4 [Source:ZFIN;Acc:ZDB-GENE-070424-244]	16
ENSDARG00000009131	556491	protein_coding	slc10a4	1022	3	7.87192	-0.259006	29.0928	6.9e-08	3.24206e-06	0	0	0		6.20216	2.17458	0.656746	0.951726	1.62765	0	0	0	64	24	7	solute carrier family 10, member 4 [Source:ZFIN;Acc:ZDB-GENE-041014-249]	20
ENSDARG00000059365	436937	protein_coding	nipal4	2971	6	2.63749	2.78639	29.0194	7.16586e-08	3.35662e-06	0.88456	1.69551	0.756978	0.457632	9.50072	9.35046	5.35742	0.291214	1.01441	31	50	29	285	300	166	NIPA-like domain containing 4 [Source:ZFIN;Acc:ZDB-GENE-040718-412]	21
ENSDARG00000087554	80973	protein_coding	cdk1	1375	8	4.18187	3.64301	28.9309	7.5e-08	3.50229e-06	0.308273	3.95663	0.846012	1.15611	27.5874	15.759	58.6467	0.651539	1.39488	5	54	15	383	234	841	cyclin-dependent kinase 1 [Source:ZFIN;Acc:ZDB-GENE-010320-1]	17
ENSDARG00000037099	393285	protein_coding	irs2a	4179	2	-2.44265	5.01209	28.9159	7.55877e-08	3.5184e-06	20.0425	28.4234	19.6151	0.218857	4.57403	5.45101	4.47417	0.111208	0.903757	988	1179	1057	193	246	195	insulin receptor substrate 2a [Source:ZFIN;Acc:ZDB-GENE-040426-975]	1
ENSDARG00000018283	393551	protein_coding	cyba	1040	6	3.2861	5.75666	28.8226	7.93203e-08	3.67129e-06	15.6508	23.4432	11.5581	0.357601	400.734	102.395	106.856	0.84087	1.50391	192	242	155	4208	1150	1159	cytochrome b-245, alpha polypeptide [Source:ZFIN;Acc:ZDB-GENE-040426-1526]	18
ENSDARG00000068114	100005566	protein_coding	f11r.2	1437	7	6.05901	0.973123	28.8214	7.93685e-08	3.67129e-06	0	0	0.161902	1.73205	1.92981	11.6637	1.40124	1.1561	1.72568	0	0	3	28	181	21	F11 receptor, tandem duplicate 2 [Source:ZFIN;Acc:ZDB-GENE-060531-67]	5
ENSDARG00000042874	553622	protein_coding	phlda2	915	2	2.71455	5.24107	28.7777	8.11796e-08	3.74337e-06	24.5523	20.7	11.442	0.356563	125.776	134.701	170.078	0.163254	1.01659	265	188	135	1162	1331	1623	pleckstrin homology-like domain, family A, member 2 [Source:ZFIN;Acc:ZDB-GENE-050522-73]	25
ENSDARG00000076614	797780	protein_coding	ssuh2.3	3438	11	6.27711	4.56564	28.7328	8.30862e-08	3.81938e-06	0.517823	0.234433	0.135342	0.670922	87.4313	3.93243	1.67338	1.57593	2.41396	21	8	6	3035	146	60	ssu-2 homolog, tandem duplicate 3 [Source:ZFIN;Acc:ZDB-GENE-080516-4]	22
ENSDARG00000028804	492328	protein_coding	ankrd9	1174	1	-3.71818	1.11657	28.6318	8.75331e-08	4.01135e-06	4.54926	4.63404	7.79474	0.326856	0.168724	0.63101	0.653389	0.564833	1.1156	63	54	118	2	8	8	ankyrin repeat domain 9 [Source:ZFIN;Acc:ZDB-GENE-041114-3]	17
ENSDARG00000021265	541384	protein_coding	mybpc2b	3917	29	8.82452	0.546889	28.4282	9.72373e-08	4.4423e-06	0	0	0		0.0252849	1.7967	2.17865	0.86159	1.54523	0	0	0	1	76	89	myosin binding protein C, fast type b [Source:ZFIN;Acc:ZDB-GENE-050320-80]	24
ENSDARG00000052207	30491	protein_coding	c3a.3	5190	41	5.63671	6.45655	28.3732	1e-07	4.55629e-06	0.0490029	1.41706	2.00228	0.867079	139.211	62.1799	13.6345	0.883491	1.67669	3	73	134	7295	3485	738	complement component c3a, duplicate 3 [Source:ZFIN;Acc:ZDB-GENE-990415-37]	1
ENSDARG00000101637	30222	protein_coding	ccnd1	4191	5	2.40595	4.83731	28.3056	1.03599e-07	4.68951e-06	3.39828	4.47125	3.38627	0.166042	19.4726	23.8848	25.3954	0.13429	0.955992	168	186	183	824	1081	1110	cyclin D1 [Source:ZFIN;Acc:ZDB-GENE-980526-176]	7
ENSDARG00000024488	323733	protein_coding	top2a	2868	16	3.90303	3.40563	28.3113	1.0329e-07	4.68951e-06	0.147795	1.75641	0.567843	1.01253	10.1873	7.2647	23.3694	0.630534	1.33237	5	50	21	295	225	699	topoisomerase (DNA) II alpha [Source:ZFIN;Acc:ZDB-GENE-030131-2453]	12
ENSDARG00000021688	360142	protein_coding	mxa	2689	12	3.29267	4.037	28.2868	1.04606e-07	4.72064e-06	1.73396	2.24799	1.84577	0.139167	52.7064	10.9509	8.62928	1.02944	1.67711	55	60	64	1431	318	242	myxovirus (influenza) resistance A [Source:ZFIN;Acc:ZDB-GENE-030721-5]	1
ENSDARG00000078366	NA	protein_coding	robo2	4901	30	3.56376	2.7706	28.2668	1.05691e-07	4.74642e-06	0.328653	0.287791	0.474706	0.270174	2.62708	10.2785	2.07382	0.918383	1.55631	19	14	30	130	544	106	roundabout, axon guidance receptor, homolog 2 (Drosophila) [Source:ZFIN;Acc:ZDB-GENE-001019-1]	15
ENSDARG00000017984	100136844	protein_coding	zgc:172106	1691	9	4.11929	1.57253	28.2645	1.05818e-07	4.74642e-06	0.200532	0.476629	0.275166	0.449911	12.0653	1.36902	6.86107	0.79064	1.48899	4	8	6	206	25	121	zgc:172106 [Source:ZFIN;Acc:ZDB-GENE-080204-42]	1
ENSDARG00000060917	562517	protein_coding	anln	5206	24	3.55529	3.08168	28.1542	1.12e-07	5.00954e-06	0.162841	1.00631	0.193654	1.05297	6.6395	2.98827	8.39867	0.459291	1.13603	10	52	13	349	168	456	anillin, actin binding protein [Source:ZFIN;Acc:ZDB-GENE-030131-4486]	19
ENSDARG00000035435	NA	protein_coding	m17	739	3	10.318	2.02283	28.1168	1.14207e-07	5.09184e-06	0	0	0		71.8347	0.877138	0.259499	1.69163	2.40387	0	0	0	536	7	2	IL-6 subfamily cytokine M17 [Source:ZFIN;Acc:ZDB-GENE-060526-368]	5
ENSDARG00000007127	30643	protein_coding	acat2	1947	9	2.99167	5.82991	28.1003	1.1519e-07	5.12027e-06	10.7112	17.0241	6.61196	0.458128	69.1811	119.377	119.524	0.282618	1.08588	246	329	166	1360	2510	2427	acetyl-CoA acetyltransferase 2 [Source:ZFIN;Acc:ZDB-GENE-990714-22]	20
ENSDARG00000007377	114426	protein_coding	odc1	2135	11	4.96641	5.83984	28.0668	1.17199e-07	5.194e-06	1.0721	4.1054	3.5234	0.555043	304.684	28.5826	18.5033	1.38495	2.17359	27	87	97	6568	659	412	ornithine decarboxylase 1 [Source:ZFIN;Acc:ZDB-GENE-010816-1]	17
ENSDARG00000007739	64613	protein_coding	atp1a1a.2	3256	22	-3.62624	1.39529	28.0377	1.19e-07	5.25677e-06	1.51012	4.08436	2.11979	0.523147	0.15209	0.4266	0.117795	0.72906	1.13304	58	132	89	5	15	4	ATPase, Na+/K+ transporting, alpha 1a polypeptide, tandem duplicate 2 [Source:ZFIN;Acc:ZDB-GENE-001212-2]	1
NA	NA	NA	cry2b	1931	15	2.54905	4.85287	27.972	1.23083e-07	5.42224e-06	9.30726	6.83476	6.34545	0.211813	36.8262	60.8546	54.3728	0.245274	1.01162	212	131	158	718	1269	1095	NA	NA	NA
ENSDARG00000104474	NA	protein_coding	il6r	2566	9	4.05817	4.78141	27.8959	1.28e-07	5.623e-06	0.925059	4.24035	1.29957	0.842533	102.437	19.5234	11.5839	1.13039	1.83677	28	108	43	2654	541	310	interleukin 6 receptor [Source:ZFIN;Acc:ZDB-GENE-080107-7]	16
ENSDARG00000104290	373874	protein_coding	ripk2	2432	11	3.84509	3.31292	27.8308	1.32401e-07	5.78114e-06	0.732021	1.20135	0.797195	0.279336	40.439	5.82562	4.02149	1.22447	1.92012	21	29	25	993	153	102	receptor-interacting serine-threonine kinase 2 [Source:ZFIN;Acc:ZDB-GENE-030902-3]	2
ENSDARG00000070656	564374	retained_intron	si:ch211-69g19.2	1715	7	3.36578	2.83034	27.833	1.32252e-07	5.78114e-06	0.692041	2.3498	0.813947	0.718863	13.5712	5.9934	25.2152	0.648662	1.31415	14	40	18	235	111	451	si:ch211-69g19.2 [Source:ZFIN;Acc:ZDB-GENE-030804-13]	16
ENSDARG00000035809	325675	protein_coding	col1a1b	5632	51	3.21701	7.33992	27.7422	1.38602e-07	6.0341e-06	8.57986	10.1069	10.2998	0.097521	96.5085	52.8442	163.083	0.53305	1.25018	570	565	748	5488	3214	9579	collagen, type I, alpha 1b [Source:ZFIN;Acc:ZDB-GENE-030131-4400]	12
ENSDARG00000003216	325557	protein_coding	anxa2a	1414	13	3.12299	6.66249	27.5767	1.51e-07	6.55395e-06	20.3844	25.365	30.6036	0.200784	461.724	121.023	232.863	0.638789	1.32205	340	356	558	6592	1848	3434	annexin A2a [Source:ZFIN;Acc:ZDB-GENE-030131-4282]	25
ENSDARG00000070012	100149745	protein_coding	sesn2	1936	10	2.78077	2.78134	27.5057	1.5663e-07	6.75931e-06	1.40124	2.39379	0.881262	0.493	21.6396	8.13126	8.86539	0.589808	1.21622	32	46	22	423	170	179	sestrin 2 [Source:ZFIN;Acc:ZDB-GENE-070108-1]	19
ENSDARG00000099749	335444	protein_coding	ube2d2l	1479	7	2.38617	4.46216	27.5068	1.56546e-07	6.75931e-06	6.41975	10.1497	8.2847	0.225109	75.0674	32.1191	48.299	0.418507	1.06813	112	149	158	1121	513	745	ubiquitin-conjugating enzyme E2D 2 (UBC4/5 homolog, yeast), like [Source:ZFIN;Acc:ZDB-GENE-030131-7384]	14
ENSDARG00000061468	570062	protein_coding	ncaph	2688	19	3.75769	2.47976	27.4246	1.63343e-07	7.02849e-06	0.18923	1.16189	0.173105	1.11456	5.52683	4.89185	12.164	0.535073	1.21095	6	31	6	150	142	341	non-SMC condensin I complex, subunit H [Source:ZFIN;Acc:ZDB-GENE-070112-652]	5
ENSDARG00000097556	100004274	protein_coding	cyp8b2	1968	1	3.52547	1.74948	27.3948	1.65874e-07	7.11672e-06	0.258461	0.921471	0.236436	0.82458	5.83777	3.38783	9.15973	0.472699	1.16192	6	18	6	116	72	188	cytochrome P450, family 8, subfamily B, polypeptide 2 [Source:ZFIN;Acc:ZDB-GENE-080212-9]	2
ENSDARG00000013838	322056	protein_coding	sulf2b	5135	21	2.36021	4.49314	27.3512	1.69658e-07	7.258e-06	1.71696	2.39361	3.24703	0.312629	20.001	12.8036	12.5108	0.280864	0.992657	104	122	215	1037	710	670	sulfatase 2b [Source:ZFIN;Acc:ZDB-GENE-030131-775]	23
ENSDARG00000054827	100038788	protein_coding	ssuh2.4	1561	13	2.33616	4.0127	27.3397	1.70675e-07	7.28048e-06	5.3222	8.06754	4.42155	0.319883	48.3466	28.3556	29.8527	0.313496	1.00552	98	125	89	762	478	486	ssu-2 homolog, tandem duplicate 4 [Source:ZFIN;Acc:ZDB-GENE-070424-72]	22
ENSDARG00000086378	100536988	protein_coding	gig2q	439	1	7.5973	-0.516686	27.2742	1.7655e-07	7.50945e-06	0	0	0		6.99377	8.22649	1.3105	0.66947	1.3846	0	0	0	31	39	6	grass carp reovirus (GCRV)-induced gene 2q [Source:ZFIN;Acc:ZDB-GENE-130517-9]	2
ENSDARG00000038882	192332	protein_coding	smc4	4216	25	3.09844	3.26486	27.2128	1.8225e-07	7.72972e-06	0.361943	1.67275	0.496651	0.85456	7.16495	5.49103	11.6217	0.391577	1.08902	18	70	27	305	250	511	structural maintenance of chromosomes 4 [Source:ZFIN;Acc:ZDB-GENE-020419-21]	15
ENSDARG00000042816	406397	protein_coding	mmp9	2785	13	8.24047	8.13034	27.2017	1.83298e-07	7.75192e-06	1.18716	0.904376	1.30876	0.183052	1377.75	13.6657	5.64636	1.69616	2.5954	39	25	47	38742	411	164	matrix metallopeptidase 9 [Source:ZFIN;Acc:ZDB-GENE-040426-2132]	8
ENSDARG00000078247	795653	protein_coding	vip	1080	6	4.20087	2.41939	27.1345	1.89781e-07	8.00325e-06	0.86345	0.186569	1.43613	0.754787	4.40181	32.2388	16.9574	0.780292	1.49838	11	2	20	48	376	191	vasoactive intestinal peptide [Source:ZFIN;Acc:ZDB-GENE-080204-3]	13
ENSDARG00000076228	100136875	protein_coding	kif2c	2393	21	4.03357	2.08502	27.0153	2.01852e-07	8.48812e-06	0.106279	0.884119	0.0972224	1.246	5.42179	3.48268	10.6183	0.566973	1.22923	3	21	3	131	90	265	kinesin family member 2C [Source:ZFIN;Acc:ZDB-GENE-070912-298]	2
ENSDARG00000002632	103908630	protein_coding	anxa11b	2589	15	2.93701	6.68599	26.9616	2.07534e-07	8.70233e-06	10.5764	25.4495	12.4908	0.500311	209.941	110.842	118.402	0.376801	1.12972	323	654	417	5488	3099	3197	annexin A11b [Source:ZFIN;Acc:ZDB-GENE-030707-5]	12
NA	NA	NA	dkk3	1124	7	2.64738	3.71563	26.9128	2.1284e-07	8.8996e-06	3.84655	8.78403	4.20873	0.490293	71.2847	24.386	31.137	0.599819	1.2202	51	98	61	809	296	365	NA	NA	NA
ENSDARG00000077121	324188	protein_coding	cyp26b1	3327	6	3.95785	2.39259	26.8572	2.1906e-07	9.13388e-06	0.178367	0.51479	0.279715	0.532191	14.9737	2.50498	1.67157	1.16725	1.81971	7	17	12	503	90	58	cytochrome P450, family 26, subfamily b, polypeptide 1 [Source:ZFIN;Acc:ZDB-GENE-030131-2908]	7
ENSDARG00000024865	568643	protein_coding	dscama	6662	33	4.05618	1.4956	26.8266	2.22548e-07	9.25323e-06	0.152702	0.0151227	0.0582041	0.934032	2.27458	2.02938	0.474963	0.612664	1.11591	12	1	5	153	146	33	Down syndrome cell adhesion molecule a [Source:ZFIN;Acc:ZDB-GENE-050310-7]	10
ENSDARG00000102435	393311	protein_coding	plekhf1	1217	2	5.58693	3.63543	26.7714	2.29e-07	9.49513e-06	0.278636	0.662268	1.14702	0.625269	125.164	6.77195	3.46667	1.53603	2.35921	4	8	18	1538	89	44	pleckstrin homology domain containing, family F (with FYVE domain) member 1 [Source:ZFIN;Acc:ZDB-GENE-040426-1289]	7
ENSDARG00000098224	449652	protein_coding	tmem56b	2426	8	-3.13764	5.49442	26.7603	2.30318e-07	9.52282e-06	49.027	77.3671	48.3655	0.284215	3.51093	13.4741	5.33572	0.712948	1.06267	1403	1863	1513	86	353	135	transmembrane protein 56b [Source:ZFIN;Acc:ZDB-GENE-041010-90]	3
ENSDARG00000008029	565535	protein_coding	mep1a.2	2410	14	-3.86003	7.85218	26.7377	2.33e-07	9.60818e-06	329.814	291.123	307.212	0.0628241	5.75341	30.3162	35.3302	0.665067	1.09745	9376	6964	9547	140	789	888	meprin A, alpha (PABA peptide hydrolase), tandem duplicate 2 [Source:ZFIN;Acc:ZDB-GENE-041001-208]	20
ENSDARG00000101139	777624	protein_coding	agpat2	3283	6	-3.02909	7.25955	26.7003	2.3759e-07	9.76891e-06	160.125	162.307	110.48	0.203131	12.7308	26.9933	20.7366	0.354731	1.01459	6201	5289	4677	422	957	710	1-acylglycerol-3-phosphate O-acyltransferase 2 (lysophosphatidic acid acyltransferase, beta) [Source:ZFIN;Acc:ZDB-GENE-061103-541]	21
ENSDARG00000026531	30194	protein_coding	alcama	2073	16	2.57483	3.59264	26.673	2.41e-07	9.88e-06	2.73996	1.94399	3.77842	0.326107	34.3036	16.0812	12.1648	0.566654	1.18968	67	40	101	718	360	263	activated leukocyte cell adhesion molecule a [Source:ZFIN;Acc:ZDB-GENE-990415-30]	10
ENSDARG00000031136	570584	protein_coding	moxd1	1842	12	5.19608	4.52068	26.579	2.53e-07	1.03443e-05	0.460234	2.24248	0.79993	0.81049	146.464	13.1209	4.68493	1.45248	2.24838	10	41	19	2724	261	90	monooxygenase, DBH-like 1 [Source:ZFIN;Acc:ZDB-GENE-030131-9320]	20
ENSDARG00000019498	83776	protein_coding	cry5	1570	10	-2.67324	2.58471	26.4969	2.64e-07	1.07635e-05	13.8232	9.04802	10.7188	0.21642	2.6495	0.943702	2.68722	0.475721	0.938884	256	141	217	42	16	44	cryptochrome circadian clock 5 [Source:ZFIN;Acc:ZDB-GENE-010426-8]	10
ENSDARG00000077288	562677	protein_coding	si:ch211-188c16.1	2717	18	7.5903	-0.536806	26.445	2.71147e-07	1.10261e-05	0	0	0		0.619689	1.67002	0.282326	0.844151	1.52975	0	0	0	17	49	8	si:ch211-188c16.1 [Source:ZFIN;Acc:ZDB-GENE-070912-162]	2
ENSDARG00000079347	NA	protein_coding	zgc:194659	1209	3	-2.91598	3.69682	26.4096	2.7617e-07	1.11997e-05	56.5868	23.1661	17.0625	0.659319	4.50558	3.37008	7.13783	0.38621	1.21976	807	278	266	55	44	90	zgc:194659 [Source:ZFIN;Acc:ZDB-GENE-081022-139]	3
ENSDARG00000052348	282615	protein_coding	smarca5	3603	24	2.60407	4.63713	26.4016	2.77305e-07	1.12149e-05	1.76468	4.39005	4.00347	0.4186	36.3122	14.1099	23.4456	0.45275	1.11588	75	157	186	1321	549	881	SWI/SNF related, matrix associated, actin dependent regulator of chromatin, subfamily a, member 5 [Source:ZFIN;Acc:ZDB-GENE-021125-1]	1
ENSDARG00000091996	566658	protein_coding	si:ch211-117m20.5	650	4	2.32121	3.56084	26.3774	2.808e-07	1.13254e-05	7.95581	8.67978	14.1978	0.332179	68.262	64.5356	50.7452	0.150826	0.955558	61	56	119	448	453	344	si:ch211-117m20.5 [Source:ZFIN;Acc:ZDB-GENE-030131-12]	5
ENSDARG00000029353	393153	protein_coding	serpine2	1556	9	2.74212	5.0657	26.3667	2.82373e-07	1.13579e-05	9.53447	13.4675	6.27984	0.368745	141.814	52.9062	44.1218	0.678846	1.29794	175	208	126	2228	889	716	serpin peptidase inhibitor, clade E (nexin, plasminogen activator inhibitor type 1), member 2 [Source:ZFIN;Acc:ZDB-GENE-040426-848]	15
ENSDARG00000104472	NA	antisense	si:ch211-39i2.2	1003	2	3.56457	3.63478	26.3084	2.91e-07	1.16599e-05	2.02852	6.02677	2.08762	0.677771	112.371	19.9419	16.9209	1.09071	1.75821	24	60	27	1138	216	177	si:ch211-39i2.2 [Source:ZFIN;Acc:ZDB-GENE-041008-126]	14
ENSDARG00000074776	323681	protein_coding	tmem154	675	8	4.46939	2.71849	26.3055	2.91457e-07	1.16599e-05	0.627963	1.64181	1.95314	0.492264	103.736	12.8955	6.10822	1.33238	2.08547	5	11	17	707	94	43	transmembrane protein 154 [Source:ZFIN;Acc:ZDB-GENE-030131-2401]	1
ENSDARG00000069261	794589	protein_coding	metap2a	1430	11	3.75696	0.586366	26.2817	2.95076e-07	1.17728e-05	0.118567	0.352264	0.216926	0.511817	4.98667	4.01486	2.21273	0.376538	1.13514	2	5	4	72	62	33	methionyl aminopeptidase 2a [Source:ZFIN;Acc:ZDB-GENE-061013-5]	4
ENSDARG00000023526	393387	protein_coding	ggt1a	2205	14	7.57878	1.24177	26.1858	3.10087e-07	1.23297e-05	0.0384467	0	0	1.73205	12.8461	0.587941	0.217426	1.5793	2.14856	1	0	0	286	14	5	gamma-glutamyltransferase 1a [Source:ZFIN;Acc:ZDB-GENE-040426-1388]	8
ENSDARG00000060394	768141	protein_coding	mtfr2	1670	8	3.89432	1.11554	26.182	3.107e-07	1.23297e-05	0.152291	0.482623	0.185751	0.664691	3.85488	2.10708	7.92342	0.644779	1.30226	3	8	4	65	38	138	mitochondrial fission regulator 2 [Source:ZFIN;Acc:ZDB-GENE-061013-398]	23
ENSDARG00000031044	393096	protein_coding	lipg	2250	10	4.581	3.30651	26.1516	3.15636e-07	1.24921e-05	0.452134	1.07464	0.310204	0.664051	45.999	8.14886	1.662	1.28719	2.02141	12	24	9	1045	198	39	lipase, endothelial [Source:ZFIN;Acc:ZDB-GENE-040426-699]	8
ENSDARG00000067630	556929	protein_coding	zgc:154075	1836	14	2.61845	3.5855	26.0537	3.32e-07	1.31066e-05	3.74008	3.51189	2.19644	0.264552	11.9216	26.2268	27.627	0.39642	1.07766	81	64	52	221	520	529	zgc:154075 [Source:ZFIN;Acc:ZDB-GENE-060929-910]	23
ENSDARG00000074379	792608	protein_coding	knstrn	648	8	4.01642	1.23761	25.9891	3.43358e-07	1.3517e-05	0.261651	1.55474	0.359033	0.993051	9.93465	6.71641	22.4915	0.638859	1.34665	2	10	3	65	47	152	kinetochore-localized astrin/SPAG5 binding protein [Source:ZFIN;Acc:ZDB-GENE-081022-187]	1
ENSDARG00000071694	445386	protein_coding	ndc80	2294	17	3.51106	2.2632	25.8772	3.63846e-07	1.42855e-05	0.110865	1.18578	0.473285	0.926945	6.34656	4.60178	11.6199	0.485714	1.17433	3	27	14	147	114	278	NDC80 kinetochore complex component [Source:ZFIN;Acc:ZDB-GENE-030131-904]	12
ENSDARG00000006409	557810	protein_coding	mapk12b	1482	12	5.75986	1.14096	25.8564	3.67785e-07	1.4402e-05	0	0.203942	0.0523287	1.23997	15.9053	1.49961	0.970495	1.38348	2.04058	0	3	1	238	24	15	mitogen-activated protein kinase 12b [Source:ZFIN;Acc:ZDB-GENE-041210-123]	4
ENSDARG00000018643	30710	protein_coding	igf2a	2039	4	2.46064	2.80491	25.8308	3.72701e-07	1.4556e-05	1.49676	2.07523	1.82563	0.161258	7.86886	15.3048	10.9099	0.329054	1.02096	36	42	48	162	337	232	insulin-like growth factor 2a [Source:ZFIN;Acc:ZDB-GENE-991111-3]	7
ENSDARG00000074656	554157	protein_coding	ctssb.1	1241	8	3.83025	6.53118	25.6281	4.14e-07	1.6083e-05	11.2031	22.0816	17.8724	0.32168	727.523	109.24	90.1673	1.17354	1.87826	164	272	286	9116	1464	1167	cathepsin Sb, tandem duplicate 1 [Source:ZFIN;Acc:ZDB-GENE-050522-559]	16
ENSDARG00000060012	558477	protein_coding	f2r	1244	2	4.56037	0.491143	25.629	4.13773e-07	1.6083e-05	0	0.0809867	0.311701	1.23558	7.08572	3.79633	1.69571	0.647992	1.27696	0	1	5	89	51	22	coagulation factor II (thrombin) receptor [Source:ZFIN;Acc:ZDB-GENE-060526-30]	5
NA	NA	NA	tspan34	1210	8	4.46333	7.11189	25.5521	4.30591e-07	1.66848e-05	21.2989	24.8122	6.02463	0.574759	62.453	795.601	403.667	0.872299	1.6184	304	298	94	763	10396	5094	NA	NA	NA
ENSDARG00000038541	563803	protein_coding	ccr12a	1115	2	3.61258	1.93306	25.4992	4.4256e-07	1.71039e-05	0.380157	1.80713	0.486868	0.891703	25.2265	9.3016	4.90174	0.813582	1.46719	5	20	7	284	112	57	chemokine (C-C motif) receptor 12a [Source:ZFIN;Acc:ZDB-GENE-060503-97]	2
ENSDARG00000005651	553656	protein_coding	hrasb	2635	6	2.47534	2.5008	25.4848	4.45892e-07	1.71877e-05	1.0617	1.64408	0.676917	0.431845	7.29181	7.94223	6.47723	0.101426	0.933988	33	43	23	194	226	178	-Ha-ras Harvey rat sarcoma viral oncogene homolog b [Source:ZFIN;Acc:ZDB-GENE-050522-466]	7
ENSDARG00000011519	574004	protein_coding	myl4	1206	7	5.01926	-0.388886	25.4534	4.5319e-07	1.73785e-05	0.0702944	0	0.0643044	0.868594	3.12069	1.45888	1.98766	0.387841	1.09367	1	0	1	38	19	25	myosin, light chain 4, alkali; atrial, embryonic [Source:ZFIN;Acc:ZDB-GENE-050626-112]	3
ENSDARG00000005058	552978	protein_coding	ncapd2	4424	32	3.10582	3.33642	25.4554	4.52723e-07	1.73785e-05	0.383251	1.70797	0.438241	0.888874	6.91763	4.87703	12.4841	0.48652	1.1394	20	75	25	309	233	576	non-SMC condensin I complex, subunit D2 [Source:ZFIN;Acc:ZDB-GENE-050506-59]	2
ENSDARG00000007040	559127	protein_coding	tmigd1	1219	7	7.29573	-0.756351	25.4241	4.60144e-07	1.75996e-05	0	0	0		3.2499	1.13947	0.629269	0.830521	1.51777	0	0	0	40	15	8	transmembrane and immunoglobulin domain containing 1 [Source:ZFIN;Acc:ZDB-GENE-080303-6]	21
ENSDARG00000054543	336695	protein_coding	samsn1a	2094	16	3.98604	4.36384	25.4174	4.61722e-07	1.76145e-05	1.74084	2.64618	1.66657	0.270288	105.379	10.7459	7.87593	1.34233	2.06503	43	55	45	2228	243	172	SAM domain, SH3 domain and nuclear localisation signals 1a [Source:ZFIN;Acc:ZDB-GENE-030131-8639]	15
ENSDARG00000070213	555330	protein_coding	etnk2	1549	8	3.47133	1.88161	25.3562	4.76612e-07	1.81358e-05	0.602018	0.780484	0.600783	0.156401	2.55754	12.7333	9.47087	0.629508	1.3283	11	12	12	40	213	153	ethanolamine kinase 2 [Source:ZFIN;Acc:ZDB-GENE-050913-135]	11
ENSDARG00000074094	NA	protein_coding	tgm2b	2467	13	2.60295	4.05966	25.3238	4.84687e-07	1.83957e-05	1.78691	5.18643	3.04923	0.514366	30.19	12.5369	28.3729	0.409707	1.08529	52	127	97	752	334	730	transglutaminase 2b [Source:ZFIN;Acc:ZDB-GENE-030131-2576]	6
ENSDARG00000038668	436615	protein_coding	gbp1	2348	11	3.27372	6.29759	25.3027	4.9e-07	1.85228e-05	4.76589	20.6815	8.02594	0.753495	162.312	61.208	151.015	0.44375	1.20166	132	482	243	3848	1552	3698	guanylate binding protein 1 [Source:ZFIN;Acc:ZDB-GENE-040718-32]	2
ENSDARG00000068006	751668	protein_coding	gck	1885	9	4.60716	4.31081	25.3007	4.90537e-07	1.85228e-05	1.5291	1.60341	1.15195	0.169495	5.41178	101.394	9.91912	1.39202	2.15069	34	30	28	103	2064	195	glucokinase (hexokinase 4) [Source:ZFIN;Acc:ZDB-GENE-060825-204]	8
ENSDARG00000094451	556399	protein_coding	cfp	5142	12	2.92369	5.0102	25.2928	4.92543e-07	1.85512e-05	2.91816	3.03692	1.62884	0.308916	47.864	13.4525	10.3866	0.870635	1.47824	177	155	108	2485	747	557	complement factor properdin [Source:ZFIN;Acc:ZDB-GENE-030131-9247]	8
ENSDARG00000002403	567446	protein_coding	nusap1	1949	12	3.32075	2.78037	25.2588	5.01315e-07	1.88337e-05	0.565457	2.27444	0.557063	0.873529	9.60427	6.27157	21.7451	0.649415	1.29486	13	44	14	189	132	442	nucleolar and spindle associated protein 1 [Source:ZFIN;Acc:ZDB-GENE-030827-5]	13
ENSDARG00000089362	553977	protein_coding	grn1	1542	5	5.51234	7.46817	25.2203	5.11399e-07	1.91639e-05	3.13371	17.1179	6.0854	0.839613	1402.44	72.4832	63.9232	1.50177	2.32706	57	262	121	21835	1207	1028	granulin 1 [Source:ZFIN;Acc:ZDB-GENE-060103-1]	19
ENSDARG00000100719	751742	protein_coding	urah	674	4	4.41674	1.0233	25.2124	5.13505e-07	1.91942e-05	0.503116	0.448431	0.345183	0.185547	6.31863	3.29736	22.762	0.97059	1.7	4	3	3	43	24	160	urate (5-hydroxyiso-) hydrolase [Source:ZFIN;Acc:ZDB-GENE-060825-253]	18
ENSDARG00000103311	NA	protein_coding	fbln1	2293	19	2.53162	4.46504	25.2047	5.15575e-07	1.9223e-05	2.6989	7.90865	4.32906	0.535256	52.0472	30.49	20.2391	0.473908	1.11785	73	180	128	1205	755	484	fibulin 1 [Source:ZFIN;Acc:ZDB-GENE-990415-73]	KN149987.1
ENSDARG00000097559	NA	protein_coding	cyp8b3	1916	1	4.93978	0.638168	25.1244	5.37485e-07	1.99896e-05	0.0884917	0.157747	0	0.963317	1.49905	6.04128	1.15102	0.941791	1.5005	2	3	0	29	125	23	cytochrome P450, family 8, subfamily B, polypeptide 3 [Source:ZFIN;Acc:ZDB-GENE-040912-153]	2
ENSDARG00000002235	373882	protein_coding	mmp14a	3471	10	3.13731	5.05486	25.064	5.54588e-07	2.0574e-05	3.02855	3.16378	3.86527	0.133976	81.0645	12.192	19.1991	1.01115	1.64329	124	109	173	2841	457	695	matrix metallopeptidase 14a (membrane-inserted) [Source:ZFIN;Acc:ZDB-GENE-030901-1]	7
ENSDARG00000041361	317763	protein_coding	ttk	3207	25	3.3362	2.58371	25.0556	5.57e-07	2.06124e-05	0.185041	1.28801	0.314364	1.01198	6.85596	3.58045	9.80675	0.461573	1.12961	7	41	13	222	124	328	ttk protein kinase [Source:ZFIN;Acc:ZDB-GENE-030123-1]	16
ENSDARG00000007371	563962	protein_coding	slc26a3.1	2257	19	5.64954	5.94577	25.0448	5.60127e-07	2.06758e-05	0.976585	3.88349	0.859006	0.898703	2.45737	163.949	139.133	0.853866	1.64635	26	87	25	56	3996	3275	solute carrier family 26 (anion exchanger), member 3 [Source:ZFIN;Acc:ZDB-GENE-041210-180]	4
ENSDARG00000097011	30507	protein_coding	hbaa1	1166	6	2.41142	4.57637	24.9352	5.92887e-07	2.18272e-05	9.52447	17.5401	6.98359	0.485469	94.7088	47.7299	70.1456	0.3316	1.02732	131	203	105	1115	601	853	hemoglobin, alpha adult 1 [Source:ZFIN;Acc:ZDB-GENE-980526-79]	3
ENSDARG00000104693	100006778	protein_coding	il6st	2616	15	2.44009	3.99487	24.9307	5.94269e-07	2.18272e-05	3.24064	4.23632	2.37159	0.284229	35.2852	18.3715	11.1059	0.574698	1.16906	100	110	80	932	519	303	interleukin 6 signal transducer [Source:ZFIN;Acc:ZDB-GENE-080104-6]	10
ENSDARG00000069844	795305	protein_coding	irg1	1516	5	8.09248	6.5328	24.9193	5.978e-07	2.18605e-05	0.279601	1.0633	0.971946	0.555378	835.575	9.40667	1.64446	1.69819	2.5953	5	16	19	12790	154	26	immunoresponsive 1 homolog (mouse) [Source:ZFIN;Acc:ZDB-GENE-081104-428]	9
NA	NA	NA	si:ch1073-443f11.2	1049	4	2.34421	5.04961	24.9183	5.9813e-07	2.18605e-05	17.8601	21.8014	14.4161	0.205008	81.3853	118.73	114.715	0.195347	0.961358	221	227	195	862	1345	1255	NA	NA	NA
NA	NA	NA	si:ch211-255a21.1	3161	9	3.42956	1.90501	24.9084	6.01202e-07	2.19187e-05	0.134095	0.63744	0.269871	0.750185	3.75985	1.93345	6.97675	0.60459	1.21385	5	20	11	120	66	230	NA	NA	NA
ENSDARG00000010752	334561	protein_coding	acsl4b	3755	15	4.47395	3.77446	24.8805	6.1e-07	2.21259e-05	0.519261	0.751246	0.351097	0.371708	41.7528	2.09615	3.06423	1.4466	2.19918	23	28	17	1583	85	120	acyl-CoA synthetase long-chain family member 4b [Source:ZFIN;Acc:ZDB-GENE-030131-6493]	5
ENSDARG00000037962	64278	protein_coding	psmb7	1049	8	2.46823	2.81032	24.8761	6.11371e-07	2.21259e-05	4.76809	3.16937	2.43964	0.3443	37.3881	16.2426	16.6359	0.516451	1.13809	59	33	33	396	184	182	proteasome (prosome, macropain) subunit, beta type, 7 [Source:ZFIN;Acc:ZDB-GENE-001208-4]	21
ENSDARG00000061375	100037312	protein_coding	sgpl1	3474	14	-2.92484	8.41181	24.8852	6.08467e-07	2.21259e-05	243.124	395.16	269.33	0.268646	66.5119	39.2367	36.5709	0.349296	1.00917	9963	13626	12065	2333	1472	1325	sphingosine-1-phosphate lyase 1 [Source:ZFIN;Acc:ZDB-GENE-070410-24]	13
ENSDARG00000062799	678518	protein_coding	baiap2a	2692	13	2.8485	2.00398	24.8456	6.21112e-07	2.24237e-05	0.440881	0.78592	0.604968	0.282659	9.16091	4.4374	2.52891	0.635097	1.25063	14	21	21	249	129	71	BAI1-associated protein 2a [Source:ZFIN;Acc:ZDB-GENE-060421-2756]	3
ENSDARG00000074378	407086	protein_coding	junba	1531	1	2.78587	5.22877	24.7322	6.58736e-07	2.37241e-05	7.53064	11.3843	13.17	0.269489	164.831	71.0685	37.8279	0.721825	1.34092	136	173	260	2548	1175	604	jun B proto-oncogene a [Source:ZFIN;Acc:ZDB-GENE-040426-2172]	1
ENSDARG00000017038	557059	protein_coding	zgc:152670	2923	14	3.53996	6.88742	24.7202	6.62873e-07	2.38151e-05	3.79936	22.507	8.03899	0.856779	85.7247	203.227	152.241	0.400655	1.19961	131	653	303	2530	6415	4641	zgc:152670 [Source:ZFIN;Acc:ZDB-GENE-060929-954]	2
ENSDARG00000021539	554232	protein_coding	ephb2b	2058	9	3.38939	1.77932	24.7154	6.64511e-07	2.38162e-05	0.247158	0.783265	0.452193	0.547367	5.58248	2.33977	9.87735	0.637264	1.28259	6	16	12	116	52	212	eph receptor B2b [Source:ZFIN;Acc:ZDB-GENE-050522-415]	11
ENSDARG00000055120	406645	retained_intron	ctsba	1469	10	3.29433	8.09098	24.6469	6.8854e-07	2.46114e-05	55.1702	71.3942	52.5806	0.170762	1263.66	235.316	648.936	0.722712	1.40574	956	1041	996	18743	3733	9942	cathepsin Ba [Source:ZFIN;Acc:ZDB-GENE-040426-2650]	17
NA	NA	NA	si:rp71-1g18.9	345	3	7.04124	-0.987802	24.6428	6.9e-07	2.46114e-05	0	0	0		5.16735	6.7102	2.22342	0.484979	1.25552	0	0	0	18	25	8	NA	NA	NA
ENSDARG00000100397	393845	protein_coding	pde6c	4549	22	9.22471	0.914699	24.609	7.02237e-07	2.49269e-05	0	0	0		0.065316	0.0814251	4.36319	1.64753	2.35435	0	0	0	3	4	207	phosphodiesterase 6C, cGMP-specific, cone, alpha prime [Source:ZFIN;Acc:ZDB-GENE-040426-1664]	12
ENSDARG00000017047	550432	protein_coding	slc27a4	2459	13	-2.33654	4.6995	24.6106	7.01631e-07	2.49269e-05	26.3737	38.9224	26.7755	0.232379	12.365	4.66958	5.06915	0.587985	0.885955	765	950	849	307	124	130	solute carrier family 27 (fatty acid transporter), member 4 [Source:ZFIN;Acc:ZDB-GENE-050417-248]	10
NA	NA	NA	si:ch211-281g13.4	3058	24	3.5163	2.4786	24.5946	7.07499e-07	2.50536e-05	0.526725	0.197673	0.710082	0.542985	12.7607	6.75277	1.50506	0.803875	1.45068	19	6	28	394	223	48	NA	NA	NA
ENSDARG00000018587	767632	protein_coding	zgc:152658	1270	4	2.4737	3.46022	24.5673	7.17601e-07	2.53507e-05	3.40435	6.3463	3.96915	0.341384	53.4976	17.3535	21.6685	0.640095	1.22216	51	80	65	686	238	287	zgc:152658 [Source:ZFIN;Acc:ZDB-GENE-060929-68]	1
ENSDARG00000033757	562678	protein_coding	ncaph2	2330	19	2.79115	2.30397	24.539	7.28222e-07	2.56646e-05	0.61853	1.59985	0.565823	0.627516	7.35367	4.68965	9.91771	0.357113	1.04521	17	37	17	173	118	241	non-SMC condensin II complex, subunit H2 [Source:ZFIN;Acc:ZDB-GENE-041210-172]	4
ENSDARG00000011821	100036767	retained_intron	plod2	6710	39	2.26201	4.58755	24.5221	7.3464e-07	2.58293e-05	2.1478	2.23716	1.99945	0.0564195	19.5868	8.61145	9.03118	0.501134	1.09606	170	149	173	1327	624	632	procollagen-lysine, 2-oxoglutarate 5-dioxygenase 2 [Source:ZFIN;Acc:ZDB-GENE-070326-1]	24
ENSDARG00000006791	58098	protein_coding	arntl1a	2345	19	2.16959	3.97227	24.4849	7.48943e-07	2.62698e-05	4.77199	4.29627	3.47244	0.157288	19.0902	25.4701	21.017	0.149699	0.918471	132	100	105	452	645	514	aryl hydrocarbon receptor nuclear translocator-like 1a [Source:ZFIN;Acc:ZDB-GENE-000509-1]	25
ENSDARG00000044491	325449	protein_coding	kif20a	3590	19	3.28461	2.41344	24.4476	7.63601e-07	2.67206e-05	0.188914	1.01028	0.259224	0.93652	5.15895	2.631	8.14621	0.519722	1.14447	8	36	12	187	102	305	kinesin family member 20A [Source:ZFIN;Acc:ZDB-GENE-050522-252]	21
ENSDARG00000054510	100037315	protein_coding	adrb2b	3674	3	-2.98384	2.35144	24.4244	7.72853e-07	2.69806e-05	1.73057	4.6617	6.22688	0.542621	0.350444	0.730926	0.73075	0.363586	1.09559	75	170	295	13	29	28	adrenoceptor beta 2, surface b [Source:ZFIN;Acc:ZDB-GENE-070410-32]	21
ENSDARG00000039406	556596	protein_coding	prom2	2753	24	3.39067	4.95421	24.388	7.87559e-07	2.74293e-05	2.27873	4.64763	3.32402	0.347451	8.77805	69.2908	40.7154	0.764544	1.42847	74	127	118	244	2060	1169	prominin 2 [Source:ZFIN;Acc:ZDB-GENE-080723-16]	13
ENSDARG00000033380	561803	protein_coding	gyg2	1661	9	7.42608	-0.646948	24.3773	7.92e-07	2.74539e-05	0	0	0		2.44472	1.338	0.230909	0.82736	1.515	0	0	0	41	24	4	glycogenin 2 [Source:ZFIN;Acc:ZDB-GENE-080723-74]	1
ENSDARG00000008075	559737	protein_coding	illr4	958	7	5.04838	4.30425	24.3774	7.91934e-07	2.74539e-05	1.94682	3.68075	0.728559	0.70023	248.429	15.2724	8.20726	1.50821	2.31159	22	35	9	2403	158	82	immune-related, lectin-like receptor 4 [Source:ZFIN;Acc:ZDB-GENE-050311-5]	19
ENSDARG00000042563	368727	protein_coding	mis18bp1	3593	14	3.45769	1.30513	24.3203	8.15766e-07	2.82125e-05	0.212351	0.252359	0.10792	0.390702	2.1225	1.10822	4.02967	0.612898	1.23267	9	9	5	77	43	151	MIS18 binding protein 1 [Source:ZFIN;Acc:ZDB-GENE-030616-151]	17
ENSDARG00000013771	337572	protein_coding	ctssb.2	1230	8	2.68826	6.71055	24.2967	8.25815e-07	2.84935e-05	26.4664	53.0767	40.2257	0.333336	438.115	230.975	250.86	0.37269	1.09505	384	648	638	5441	3068	3218	cathepsin Sb, tandem duplicate 2 [Source:ZFIN;Acc:ZDB-GENE-050626-55]	16
ENSDARG00000020887	321240	protein_coding	armc1l	1165	7	3.2257	1.73308	24.2878	8.2963e-07	2.85586e-05	0.727683	1.64309	0.465972	0.653641	9.77656	5.00759	15.391	0.516726	1.19898	10	19	7	115	63	187	armadillo repeat containing 1, like [Source:ZFIN;Acc:ZDB-GENE-030131-9819]	23
ENSDARG00000004130	492477	protein_coding	mvk	1778	10	2.60449	2.03137	24.2417	8.49703e-07	2.91817e-05	1.47808	0.736624	1.00319	0.350143	9.13537	8.958	5.50071	0.260556	1.01143	31	13	23	164	172	102	mevalonate kinase [Source:ZFIN;Acc:ZDB-GENE-041114-37]	5
ENSDARG00000077308	100126017	protein_coding	gpr84	1824	2	6.64325	3.7061	24.2337	8.53273e-07	2.92364e-05	0	0.331406	0.382653	0.872691	92.9051	1.92918	1.8399	1.63076	2.47808	0	6	9	1711	38	35	G protein-coupled receptor 84 [Source:ZFIN;Acc:ZDB-GENE-070928-33]	6
NA	NA	NA	ddah1	1596	7	-2.2032	4.93677	24.2264	8.56524e-07	2.92801e-05	44.8309	70.6369	49.2712	0.251253	14.2107	13.4608	13.8781	0.0271331	0.865041	844	1119	1014	229	232	231	NA	NA	NA
NA	NA	NA	col5a2a	6228	54	2.58053	6.00517	24.154	8.89313e-07	3.03309e-05	3.66161	5.67796	6.00187	0.247962	45.1154	22.6744	40.8758	0.32915	1.05306	269	351	482	2837	1525	2655	NA	NA	NA
ENSDARG00000037961	415248	protein_coding	rcn3	1545	8	3.41896	3.52464	24.1358	8.97759e-07	3.05485e-05	2.41431	2.15189	1.9576	0.105398	8.91047	58.6771	11.5434	1.06167	1.7054	44	33	39	139	979	186	reticulocalbin 3, EF-hand calcium binding domain [Source:ZFIN;Acc:ZDB-GENE-040625-175]	3
ENSDARG00000041599	431740	protein_coding	zgc:91860	2850	13	2.67097	3.86373	24.0684	9.29714e-07	3.15633e-05	1.81448	2.6866	2.63946	0.206066	35.9327	7.21311	13.2557	0.805374	1.38598	61	76	97	1034	222	394	zgc:91860 [Source:ZFIN;Acc:ZDB-GENE-040704-34]	18
ENSDARG00000041119	114465	protein_coding	ceacam1	3166	13	5.12442	2.34666	24.022	9.52409e-07	3.22599e-05	0.187437	0.159108	0.0979799	0.308552	7.69553	11.0559	0.121143	0.890352	1.63845	7	5	4	246	378	4	carcinoembryonic antigen-related cell adhesion molecule 1 [Source:ZFIN;Acc:ZDB-GENE-010724-14]	16
ENSDARG00000022372	449808	protein_coding	kng1	1220	7	2.95534	5.27914	23.9435	9.92051e-07	3.35259e-05	17.3719	6.27607	13.2854	0.455825	104.886	182.924	53.444	0.573126	1.24827	250	76	209	1292	2410	680	kininogen 1 [Source:ZFIN;Acc:ZDB-GENE-041010-56]	22
NA	NA	NA	zgc:161973	1797	10	4.56902	-0.311359	23.9015	1.01391e-06	3.41864e-05	0	0.112129	0.0431559	1.09266	1.81878	1.64898	1.12052	0.2381	0.932285	0	2	1	33	32	21	NA	NA	NA
ENSDARG00000024546	30554	protein_coding	pla2g4aa	2609	18	3.42862	2.41311	23.8801	1.02524e-06	3.44902e-05	0.617373	0.617846	0.505316	0.111747	18.1834	3.90421	1.94783	1.10624	1.76266	19	16	17	479	110	53	phospholipase A2, group IVAa (cytosolic, calcium-dependent) [Source:ZFIN;Acc:ZDB-GENE-990415-45]	2
ENSDARG00000038559	321618	protein_coding	h1f0	1332	1	3.144	7.02626	23.8211	1.05718e-06	3.53727e-05	43.9786	41.9781	17.874	0.419774	169.232	400.505	462.22	0.449016	1.18582	691	555	307	2276	5761	6421	H1 histone family, member 0 [Source:ZFIN;Acc:ZDB-GENE-030131-337]	24
ENSDARG00000029524	338306	protein_coding	impdh1b	3178	15	2.10089	4.4602	23.8184	1.05865e-06	3.53727e-05	4.82828	4.69183	4.00201	0.0982713	23.4045	26.9527	17.771	0.203887	0.922702	181	148	164	751	925	589	IMP (inosine 5'-monophosphate) dehydrogenase 1b [Source:ZFIN;Acc:ZDB-GENE-030219-206]	4
ENSDARG00000060049	100170825	protein_coding	zgc:195075	1454	3	4.88042	2.8488	23.8244	1.05534e-06	3.53727e-05	0.174914	0.0692899	1.33341	1.33367	2.79276	37.3842	14.508	0.96516	1.67932	3	1	25	41	587	220	zgc:195075 [Source:ZFIN;Acc:ZDB-GENE-080723-70]	7
ENSDARG00000052895	445108	protein_coding	htra3a	2238	12	2.7392	4.01883	23.7909	1.07388e-06	3.58009e-05	4.09102	4.59171	1.17817	0.560807	16.0643	28.9222	29.3481	0.304683	1.04966	108	102	34	363	699	685	HtrA serine peptidase 3a [Source:ZFIN;Acc:ZDB-GENE-040801-245]	1
ENSDARG00000067672	796425	protein_coding	card9	1935	12	3.9564	4.72456	23.7547	1.09426e-06	3.63981e-05	2.36582	3.38428	2.80547	0.179117	148.587	15.9838	8.27534	1.36904	2.09481	54	65	70	2903	334	167	caspase recruitment domain family, member 9 [Source:ZFIN;Acc:ZDB-GENE-060531-94]	5
ENSDARG00000038066	436607	protein_coding	kpna2	1782	11	3.61544	4.28751	23.7385	1.10355e-06	3.66249e-05	0.761168	6.61473	1.52317	1.07286	42.2952	13.7186	66.0755	0.64416	1.35128	16	117	35	761	264	1228	karyopherin alpha 2 (RAG cohort 1, importin alpha 1) [Source:ZFIN;Acc:ZDB-GENE-040718-22]	3
ENSDARG00000056026	560596	protein_coding	tprg1	1562	6	2.30463	5.1073	23.7079	1.12123e-06	3.71285e-05	11.0718	16.9632	10.7737	0.269835	61.8213	93.7271	64.7622	0.240115	0.967723	204	263	217	975	1581	1055	tumor protein p63 regulated 1 [Source:ZFIN;Acc:ZDB-GENE-070410-113]	6
ENSDARG00000006526	334613	protein_coding	fn1b	8259	45	3.32327	9.05769	23.6827	1.136e-06	3.74494e-05	22.038	11.3446	26.4983	0.390152	133.625	325.173	235.457	0.414132	1.19182	2147	930	2822	11143	29002	20281	fibronectin 1b [Source:ZFIN;Acc:ZDB-GENE-030131-6545]	1
ENSDARG00000040907	436584	protein_coding	gcgb	595	4	3.82473	1.60338	23.6828	1.13593e-06	3.74494e-05	0	1.18526	2.08541	0.959388	34.9556	11.3611	12.0863	0.689236	1.40135	0	7	16	210	73	75	glucagon b [Source:ZFIN;Acc:ZDB-GENE-040712-2]	9
ENSDARG00000079543	100144569	protein_coding	dpys	2780	9	6.80697	0.467132	23.6443	1.15887e-06	3.81191e-05	0.0304946	0	0	1.73205	0.0712524	3.7973	1.41413	1.07166	1.42458	1	0	0	2	114	41	dihydropyrimidinase [Source:ZFIN;Acc:ZDB-GENE-070508-1]	16
ENSDARG00000008035	541449	protein_coding	zgc:113516	1875	8	3.82578	1.171	23.6022	1.18449e-06	3.88756e-05	0.226067	0	0.496327	1.03195	5.07089	5.92645	2.09668	0.460557	1.14022	5	0	12	96	120	41	zgc:113516 [Source:ZFIN;Acc:ZDB-GENE-050320-154]	22
ENSDARG00000005993	393203	protein_coding	prc1b	2360	14	3.34689	1.63708	23.5694	1.20491e-06	3.94582e-05	0.179608	0.811102	0.230024	0.862462	5.07794	2.19731	6.8257	0.497241	1.13439	5	19	7	121	56	168	protein regulator of cytokinesis 1b [Source:ZFIN;Acc:ZDB-GENE-040426-777]	7
ENSDARG00000022689	405864	protein_coding	itgb1b.2	2257	15	2.91448	2.76331	23.5006	1.24873e-06	4.08027e-05	0.78878	2.41044	0.515404	0.827279	10.6194	15.4676	5.73525	0.458755	1.12075	21	54	15	242	377	135	integrin, beta 1b.2 [Source:ZFIN;Acc:ZDB-GENE-040426-2598]	2
ENSDARG00000100611	406444	protein_coding	bcl7ba	1699	6	2.0431	4.05056	23.4667	1.27092e-06	4.14364e-05	6.48661	7.76805	5.47742	0.17454	34.743	31.5028	29.0646	0.0896638	0.88748	130	131	120	596	578	515	B-cell CLL/lymphoma 7B, a [Source:ZFIN;Acc:ZDB-GENE-040426-2193]	10
ENSDARG00000076945	NA	processed_transcript	dsg2.1	4052	14	2.19247	2.85857	23.4624	1.2738e-06	4.14392e-05	1.48545	0.845364	0.91867	0.323417	6.81944	5.14195	5.77392	0.143308	0.902556	71	34	48	279	225	244	desmoglein 2, tandem duplicate 1 [Source:ZFIN;Acc:ZDB-GENE-030131-7531]	20
ENSDARG00000060498	678622	retained_intron	tnfrsf9a	1343	8	4.47283	4.2551	23.4244	1.29922e-06	4.21733e-05	2.08308	2.62559	1.61685	0.239434	167.846	8.34303	8.35334	1.49699	2.27315	33	35	28	2276	121	117	tumor necrosis factor receptor superfamily, member 9a [Source:ZFIN;Acc:ZDB-GENE-060421-8213]	23
ENSDARG00000060631	560594	protein_coding	garnl3	3077	29	3.10856	1.05132	23.4158	1.30505e-06	4.227e-05	0.330614	0.163711	0.176424	0.415548	2.575	2.79879	1.62041	0.268429	1.00664	12	5	7	80	93	52	GTPase-activating Rap/Ran-GAP domain-like protein 3 [Source:UniProtKB/Swiss-Prot;Acc:A5PF44]	5
ENSDARG00000029944	678635	protein_coding	parpbp	2233	11	4.03775	0.92805	23.398	1.31713e-06	4.25682e-05	0	0.270705	0.208377	0.88774	2.70555	1.36848	5.06691	0.61461	1.2162	0	6	6	61	33	118	PARP1 binding protein [Source:ZFIN;Acc:ZDB-GENE-060421-5714]	4
ENSDARG00000093052	798694	protein_coding	c6	3043	18	2.60228	7.09398	23.3535	1.348e-06	4.34699e-05	17.0219	26.8174	22.4014	0.222175	221.874	129.544	128.592	0.33489	1.06396	611	810	879	6817	4257	4081	complement component 6 [Source:ZFIN;Acc:ZDB-GENE-040426-1358]	21
ENSDARG00000016470	337132	protein_coding	anxa5b	1878	13	2.33826	4.99502	23.3219	1.37034e-06	4.40951e-05	8.98309	13.7334	6.64842	0.368857	88.8098	38.7069	49.7294	0.445622	1.07409	199	256	161	1684	785	974	annexin A5b [Source:ZFIN;Acc:ZDB-GENE-030131-9076]	1
ENSDARG00000053558	449666	protein_coding	rtkn2a	2942	13	3.95155	1.71054	23.3089	1.37956e-06	4.42749e-05	0.0576309	0.547913	0.10544	1.14063	2.01987	2.39213	7.4961	0.77088	1.32274	2	16	4	60	76	230	rhotekin 2a [Source:ZFIN;Acc:ZDB-GENE-041010-225]	17
ENSDARG00000009401	323465	protein_coding	vcanb	5601	15	3.98097	0.187245	23.3057	1.38191e-06	4.42749e-05	0.0454071	0.0359748	0.0276919	0.243793	0.760356	0.396789	0.958678	0.404048	1.06572	3	2	2	43	24	56	versican b [Source:ZFIN;Acc:ZDB-GENE-030131-2185]	10
NA	NA	NA	zgc:171223	2046	12	4.01903	1.25356	23.2935	1.39067e-06	4.44594e-05	0.124304	0.541653	0.0379038	1.14817	2.71079	2.30823	7.45146	0.688103	1.27017	3	11	1	56	51	159	NA	NA	NA
ENSDARG00000104370	767774	protein_coding	esm1	1382	3	2.50032	3.11592	23.2798	1.40063e-06	4.46814e-05	1.47222	5.90488	2.52518	0.701619	29.8126	18.7614	16.8596	0.320676	1.02443	24	81	45	416	280	243	endothelial cell-specific molecule 1 [Source:ZFIN;Acc:ZDB-GENE-060929-748]	21
ENSDARG00000103735	406725	protein_coding	elovl1b	1809	8	2.52518	6.70923	23.2718	1.40648e-06	4.47715e-05	25.3528	38.7619	25.4645	0.258196	242.209	205.063	159.119	0.20592	1.0019	541	696	594	4424	4006	3002	ELOVL fatty acid elongase 1b [Source:ZFIN;Acc:ZDB-GENE-040426-2755]	11
ENSDARG00000012485	445246	protein_coding	aurka	1741	9	3.84547	1.4179	23.2535	1.41991e-06	4.51018e-05	0.0973866	0.810146	0.133632	1.15676	5.00608	2.39347	9.19746	0.620422	1.24401	2	14	3	88	45	167	aurora kinase A [Source:ZFIN;Acc:ZDB-GENE-040801-161]	6
ENSDARG00000039234	557116	protein_coding	zgc:171579	2106	2	5.15022	2.36198	23.2431	1.42766e-06	4.52509e-05	0.120762	0.239192	0.294591	0.406994	28.9692	1.7588	0.72847	1.52741	2.31198	3	5	8	616	40	16	zgc:171579 [Source:ZFIN;Acc:ZDB-GENE-080204-32]	13
ENSDARG00000011797	568893	protein_coding	fam46bb	2969	2	2.96473	3.11567	23.217	1.44712e-06	4.57698e-05	0.456854	1.69666	1.27989	0.551259	14.9445	13.8168	3.16494	0.610773	1.24576	16	50	49	448	443	98	family with sequence similarity 46, member Bb [Source:ZFIN;Acc:ZDB-GENE-060503-431]	19
ENSDARG00000054058	322508	protein_coding	h1fx	1312	1	2.68106	6.47926	23.1247	1.51826e-06	4.78682e-05	17.8338	48.1468	30.6185	0.472621	334.489	178.143	218.372	0.333176	1.07438	276	627	518	4431	2524	2988	H1 histone family, member X [Source:ZFIN;Acc:ZDB-GENE-030131-1228]	6
ENSDARG00000030530	406424	protein_coding	slc22a2	2833	11	2.96655	1.9621	23.1226	1.51993e-06	4.78682e-05	0.658331	0.426745	0.465361	0.240068	4.19516	8.04087	2.09843	0.630747	1.25821	22	12	17	120	246	62	solute carrier family 22 (organic cation transporter), member 2 [Source:ZFIN;Acc:ZDB-GENE-040426-2167]	20
ENSDARG00000014657	563034	protein_coding	zgc:171731	2042	11	2.59205	5.10473	23.1012	1.537e-06	4.83025e-05	4.2346	13.1238	7.89943	0.530609	40.9356	52.9665	77.6658	0.327433	1.04435	102	266	208	844	1168	1654	zgc:171731 [Source:ZFIN;Acc:ZDB-GENE-071004-27]	7
ENSDARG00000009544	81581	protein_coding	cldnb	1130	1	4.70934	1.94531	23.0794	1.55446e-06	4.87481e-05	0.450133	0.267471	0.480405	0.288472	38.214	2.54037	2.03649	1.45427	2.22779	6	3	7	436	31	24	claudin b [Source:ZFIN;Acc:ZDB-GENE-010328-2]	21
ENSDARG00000040474	569469	protein_coding	snx10b	2245	4	4.20958	3.44259	23.0037	1.61688e-06	5.05985e-05	0.415379	1.48092	0.690878	0.641343	53.5129	4.33099	3.54496	1.39886	2.12178	11	33	20	1213	105	83	sorting nexin 10b [Source:ZFIN;Acc:ZDB-GENE-070628-1]	16
ENSDARG00000006242	493615	protein_coding	ptp4a1	1961	6	2.35848	5.49863	22.9824	1.63493e-06	5.10553e-05	10.9806	16.3888	11.864	0.221845	123.788	62.6153	55.8391	0.46352	1.09054	254	319	300	2451	1326	1142	protein tyrosine phosphatase type IVA, member 1 [Source:ZFIN;Acc:ZDB-GENE-041121-11]	11
ENSDARG00000090873	NA	processed_transcript	ccl34a.4	1068	8	8.80709	3.7413	22.9677	1.64744e-06	5.13377e-05	0	0.282998	0	1.73205	170.261	0.953753	0.448899	1.71083	2.58513	0	3	0	1836	11	5	chemokine (C-C motif) ligand 34a, duplicate 4 [Source:ZFIN;Acc:ZDB-GENE-070912-32]	2
ENSDARG00000004576	368390	protein_coding	plk4	3315	16	3.13525	1.75866	22.9622	1.65219e-06	5.13776e-05	0.127866	0.668611	0.280728	0.776328	3.49556	2.06711	5.17749	0.434886	1.05915	5	22	12	117	74	179	polo-like kinase 4 (Drosophila) [Source:ZFIN;Acc:ZDB-GENE-030619-14]	17
ENSDARG00000019976	553513	protein_coding	idi1	3269	5	2.51007	6.41674	22.9559	1.65757e-06	5.1437e-05	15.0671	15.6253	9.94001	0.23137	88.9822	105.178	75.7048	0.164089	0.985754	581	507	419	2937	3713	2581	isopentenyl-diphosphate delta isomerase 1 [Source:ZFIN;Acc:ZDB-GENE-050913-44]	24
ENSDARG00000078547	570749	protein_coding	si:ch211-264f5.2	1408	7	5.50016	5.00054	22.93	1.68006e-06	5.20258e-05	0.602096	1.00175	3.35981	0.9007	282.632	5.12987	16.344	1.54958	2.37678	10	14	61	4018	78	240	si:ch211-264f5.2 [Source:ZFIN;Acc:ZDB-GENE-080303-2]	19
ENSDARG00000070434	100005849	processed_transcript	rhov	1931	3	3.12045	0.944419	22.9237	1.68559e-06	5.2088e-05	0.307315	0.41739	0.281128	0.215662	2.35934	4.31593	3.42623	0.290937	1.07111	7	8	7	46	90	69	ras homolog family member V [Source:ZFIN;Acc:ZDB-GENE-031002-10]	20
ENSDARG00000075718	100003142	protein_coding	rpz5	1788	2	3.69181	5.31127	22.9165	1.69192e-06	5.21745e-05	3.27152	8.39562	5.07465	0.465765	225.334	29.7793	20.5391	1.2588	1.95011	69	149	117	4068	575	383	rapunzel 5 [Source:ZFIN;Acc:ZDB-GENE-030131-4678]	16
ENSDARG00000026904	100144567	processed_transcript	cbln13	980	4	4.72543	0.673381	22.861	1.74148e-06	5.34802e-05	0	0.514018	0.0791338	1.39981	1.81912	10.7719	4.59856	0.799733	1.41451	0	5	1	18	114	47	cerebellin 13 [Source:ZFIN;Acc:ZDB-GENE-070912-288]	2
ENSDARG00000071410	561930	protein_coding	cks2	756	3	4.26309	0.446369	22.8636	1.73913e-06	5.34802e-05	0	0.666319	0.205162	1.17475	5.76428	3.18468	10.1465	0.552949	1.24132	0	5	2	44	26	80	CDC28 protein kinase regulatory subunit 2 [Source:ZFIN;Acc:ZDB-GENE-050208-508]	22
ENSDARG00000074287	557286	protein_coding	sptlc2b	4780	12	2.25668	4.53177	22.8544	1.74745e-06	5.35523e-05	2.44748	3.79384	2.48228	0.263929	27.9303	11.3717	11.2133	0.570492	1.13243	138	180	153	1348	587	559	serine palmitoyltransferase, long chain base subunit 2b [Source:ZFIN;Acc:ZDB-GENE-080305-8]	20
ENSDARG00000059690	559668	protein_coding	slc29a4	2278	12	2.83936	1.88872	22.8472	1.75406e-06	5.36438e-05	0.55822	0.751847	0.68087	0.147602	9.69539	5.48775	2.31504	0.634737	1.26663	15	17	20	223	135	55	solute carrier family 29 (equilibrative nucleoside transporter), member 4 [Source:ZFIN;Acc:ZDB-GENE-070112-1932]	3
ENSDARG00000006427	30708	protein_coding	fabp2	620	4	-3.37067	11.524	22.8262	1.7733e-06	5.41205e-05	15638.9	16998.4	12480.6	0.154117	810.218	1401.56	2695.76	0.589516	1.05592	114375	104608	99779	5072	9384	17431	fatty acid binding protein 2, intestinal [Source:ZFIN;Acc:ZDB-GENE-991019-5]	1
ENSDARG00000003259	404621	protein_coding	lox	1928	7	3.21515	1.88146	22.8152	1.78349e-06	5.43193e-05	0.351764	0.731569	0.764248	0.37232	14.9486	3.16994	3.53103	0.928231	1.54237	8	14	19	291	66	71	lysyl oxidase [Source:ZFIN;Acc:ZDB-GENE-040426-2398]	10
ENSDARG00000043581	393548	protein_coding	gadd45aa	1235	4	2.08306	3.95099	22.7772	1.81915e-06	5.52918e-05	8.09996	8.89188	7.66092	0.075917	60.6274	38.3899	26.8633	0.409027	1.01012	118	109	122	756	512	346	growth arrest and DNA-damage-inducible, alpha, a [Source:ZFIN;Acc:ZDB-GENE-040426-1501]	2
ENSDARG00000017744	321452	processed_transcript	smc2	4094	24	3.31204	3.79101	22.7451	1.84979e-06	5.61077e-05	0.207071	2.38703	0.71982	1.03182	11.2975	7.10225	18.3151	0.462917	1.16457	10	97	38	467	314	782	structural maintenance of chromosomes 2 [Source:ZFIN;Acc:ZDB-GENE-030131-105]	1
ENSDARG00000079636	100126028	protein_coding	fam177a1	1765	5	2.10704	4.92154	22.7394	1.85529e-06	5.61464e-05	9.36608	14.0989	10.2376	0.224217	66.5509	55.5604	48.5129	0.159835	0.91437	195	247	233	1186	1059	893	family with sequence similarity 177, member A1 [Source:ZFIN;Acc:ZDB-GENE-070928-21]	17
ENSDARG00000004539	246227	protein_coding	ptgs2a	2144	9	6.31388	3.73394	22.7359	1.85865e-06	5.61464e-05	0.197703	0.328933	0.253199	0.253417	80.2397	3.19611	0.223612	1.62672	2.48512	5	7	7	1737	74	5	prostaglandin-endoperoxide synthase 2a [Source:ZFIN;Acc:ZDB-GENE-020530-2]	2
ENSDARG00000062132	558851	protein_coding	cyp4v8	2473	11	-3.35706	6.38522	22.6837	1.90977e-06	5.7573e-05	112.679	81.6409	122.301	0.201337	2.72332	15.24	16.7498	0.665407	1.06571	3287	2004	3900	68	407	432	cytochrome P450, family 4, subfamily V, polypeptide 8 [Source:ZFIN;Acc:ZDB-GENE-061103-601]	1
ENSDARG00000063385	767754	protein_coding	cenpe	1493	10	3.70296	1.03057	22.6614	1.93214e-06	5.81291e-05	0.227127	0.539839	0.207773	0.57364	3.7812	1.92272	8.73432	0.731602	1.36709	4	8	4	57	31	136	centromere protein E [Source:ZFIN;Acc:ZDB-GENE-060929-860]	1
ENSDARG00000105046	266981	protein_coding	ccnf	3432	17	3.01197	2.12332	22.5804	2.0153e-06	6.0508e-05	0.790443	0.44033	0.180772	0.650255	3.86698	2.53627	6.84493	0.499583	1.12039	32	15	8	134	94	245	cyclin F [Source:ZFIN;Acc:ZDB-GENE-021030-2]	3
ENSDARG00000010792	57925	protein_coding	cdc25b	3056	15	2.40491	2.87941	22.542	2.05593e-06	6.1603e-05	1.13736	1.87912	0.938937	0.375866	13.6116	4.18158	7.37335	0.571752	1.14085	41	57	37	420	138	235	cell division cycle 25B [Source:ZFIN;Acc:ZDB-GENE-000330-5]	13
ENSDARG00000043137	492815	protein_coding	cdca8	1877	12	3.45996	1.82222	22.5215	2.07809e-06	6.21411e-05	0.0451652	1.18084	0.413165	1.06049	6.54292	4.88411	8.83755	0.293896	1.05683	1	22	10	124	99	173	cell division cycle associated 8 [Source:ZFIN;Acc:ZDB-GENE-041114-171]	19
ENSDARG00000030402	30175	protein_coding	twist1a	1147	2	7.84592	-0.262801	22.4853	2.11755e-06	6.31935e-05	0	0	0		7.25321	0.726597	0.250789	1.42617	2.11053	0	0	0	84	9	3	twist family bHLH transcription factor 1a [Source:ZFIN;Acc:ZDB-GENE-000210-6]	19
ENSDARG00000001452	368917	protein_coding	adam8a	3274	25	4.31617	5.11941	22.4242	2.186e-06	6.51046e-05	1.50182	2.15404	1.61071	0.199025	124.3	6.42039	6.8531	1.48139	2.24486	58	70	68	4109	227	234	ADAM metallopeptidase domain 8a [Source:ZFIN;Acc:ZDB-GENE-030616-622]	13
ENSDARG00000101618	100331919	protein_coding	ube2c	933	7	3.51167	3.00987	22.4061	2.20678e-06	6.55919e-05	0.726903	5.18315	1.49616	0.964868	22.2921	10.9176	59.8124	0.825159	1.47951	8	48	18	210	110	582	ubiquitin-conjugating enzyme E2C [Source:ZFIN;Acc:ZDB-GENE-051030-48]	6
ENSDARG00000011825	552931	protein_coding	cetn3	918	5	3.16797	0.876367	22.3994	2.21445e-06	6.5688e-05	0.73878	0.98772	0.253435	0.565824	7.01269	5.54797	8.04263	0.182538	1.0328	8	9	3	65	55	77	centrin 3 [Source:ZFIN;Acc:ZDB-GENE-050522-152]	10
ENSDARG00000007823	393939	protein_coding	atf3	2660	4	2.73521	4.84795	22.3777	2.23953e-06	6.61668e-05	5.83227	5.22675	3.55685	0.241888	83.8868	20.7133	17.663	0.917323	1.49795	183	138	122	2253	595	490	activating transcription factor 3 [Source:ZFIN;Acc:ZDB-GENE-040426-728]	20
ENSDARG00000039211	378987	protein_coding	zgc:77439	3872	16	-3.22843	8.8427	22.3809	2.23582e-06	6.61668e-05	435.567	262.615	402.176	0.250137	23.072	74.401	37.4922	0.588437	1.05942	19894	10093	20080	902	3111	1514	zgc:77439 [Source:ZFIN;Acc:ZDB-GENE-031010-24]	7
ENSDARG00000039117	30674	protein_coding	tefa	2732	4	-2.4844	6.46817	22.3712	2.24717e-06	6.62602e-05	80.9893	123.095	83.5974	0.24603	19.9387	16.0662	23.5501	0.188534	0.925399	2610	3338	2945	550	474	671	thyrotrophic embryonic factor a [Source:ZFIN;Acc:ZDB-GENE-990415-264]	12
ENSDARG00000099674	100884138	protein_coding	dicp3.1	1980	12	3.70309	3.73787	22.3325	2.293e-06	6.74269e-05	1.11321	2.28972	1.56669	0.358204	70.279	8.23118	4.8911	1.32463	2.01527	26	45	40	1405	176	101	diverse immunoglobulin domain-containing protein 3.1 [Source:ZFIN;Acc:ZDB-GENE-120306-18]	16
ENSDARG00000036065	558524	protein_coding	mgat1b	5249	4	2.26553	2.55203	22.3301	2.29585e-06	6.74269e-05	0.549124	0.844521	0.576204	0.248688	5.66055	3.26369	2.44781	0.440539	1.02383	34	44	39	300	185	134	mannosyl (alpha-1,3-)-glycoprotein beta-1,2-N-acetylglucosaminyltransferase b [Source:ZFIN;Acc:ZDB-GENE-061103-589]	19
ENSDARG00000021789	548602	protein_coding	myoc	2501	4	-2.98204	1.48768	22.2845	2.35094e-06	6.89081e-05	2.27106	2.01414	5.55044	0.601395	0.712809	0.40728	0.383386	0.366518	1.09248	67	50	179	18	11	10	myocilin [Source:ZFIN;Acc:ZDB-GENE-050425-2]	20
ENSDARG00000055252	641321	retained_intron	snap23.2	864	8	6.12722	1.79368	22.2068	2.4481e-06	7.16143e-05	0.0981193	0.466423	0	1.30677	44.8206	6.0019	0.332934	1.42008	2.18597	1	4	0	391	56	3	synaptosomal-associated protein 23.2 [Source:ZFIN;Acc:ZDB-GENE-051030-75]	17
ENSDARG00000074851	402857	protein_coding	s1pr4	1501	2	4.993	2.46539	22.1872	2.47316e-06	7.21413e-05	0.282395	0.469842	0.361664	0.253417	44.3407	1.41893	1.72478	1.56007	2.36224	5	7	7	672	23	27	sphingosine-1-phosphate receptor 4 [Source:ZFIN;Acc:ZDB-GENE-050506-8]	22
ENSDARG00000075261	406650	protein_coding	timp2b	2906	9	5.70049	6.44813	22.1851	2.47587e-06	7.21413e-05	1.19607	2.91218	1.84137	0.437071	391.835	9.87826	6.00518	1.6309	2.48037	41	84	69	11497	310	182	TIMP metallopeptidase inhibitor 2b [Source:ZFIN;Acc:ZDB-GENE-040426-2655]	3
ENSDARG00000012903	58148	protein_coding	slc34a2a	2621	13	-3.17378	9.21364	22.1	2.58808e-06	7.52627e-05	391.143	931.405	814.005	0.398997	60.1198	68.6468	139.09	0.485432	1.11769	12093	24231	27511	1591	1943	3802	solute carrier family 34 (type II sodium/phosphate cotransporter), member 2a [Source:ZFIN;Acc:ZDB-GENE-000524-1]	1
ENSDARG00000032639	436636	protein_coding	cd36	1709	12	-2.97263	9.69443	22.0782	2.61772e-06	7.59753e-05	1687.61	1347.45	1410.8	0.12207	407.058	132.643	159.621	0.648837	0.974855	34021	22857	31090	7024	2448	2845	CD36 molecule (thrombospondin receptor) [Source:ZFIN;Acc:ZDB-GENE-040718-55]	4
ENSDARG00000006598	559050	protein_coding	sgk2b	1799	12	4.84488	1.11763	22.0262	2.68951e-06	7.79064e-05	0.0942469	0	0.258647	1.1128	11.8915	1.90452	0.746186	1.26414	1.87488	2	0	6	216	37	14	serum/glucocorticoid regulated kinase 2b [Source:ZFIN;Acc:ZDB-GENE-060929-44]	16
ENSDARG00000055731	100001340	protein_coding	si:dkeyp-69e1.8	1510	4	2.28337	2.52101	22.0073	2.7161e-06	7.85228e-05	1.29128	2.46865	2.82471	0.365641	15.2169	12.8782	9.96949	0.207188	0.948427	23	37	55	232	210	157	si:dkeyp-69e1.8 [Source:ZFIN;Acc:ZDB-GENE-070912-676]	3
ENSDARG00000021794	NA	protein_coding	hmmr	3274	23	3.43931	1.63029	21.9898	2.741e-06	7.90876e-05	0.0517868	0.61544	0.165809	1.07323	3.26708	1.92329	4.92018	0.445407	1.05049	2	20	7	108	68	168	hyaluronan-mediated motility receptor (RHAMM) [Source:ZFIN;Acc:ZDB-GENE-030131-731]	14
ENSDARG00000018165	100003959	protein_coding	depdc1a	2953	12	3.65817	1.32234	21.9333	2.823e-06	8.12957e-05	0.0574162	0.511755	0.0787854	1.18696	2.71666	1.66198	4.67573	0.506712	1.07392	2	15	3	81	53	144	DEP domain containing 1a [Source:ZFIN;Acc:ZDB-GENE-030131-9827]	8
ENSDARG00000088140	768185	protein_coding	hsd17b7	3497	18	4.01339	-0.202153	21.9125	2.85371e-06	8.20206e-05	0.0242422	0.0576194	0.0443529	0.399442	0.651398	0.953282	0.877414	0.18981	0.938646	1	2	2	23	36	32	hydroxysteroid (17-beta) dehydrogenase 7 [Source:ZFIN;Acc:ZDB-GENE-061013-378]	6
ENSDARG00000044365	NA	protein_coding	angptl3	1392	9	3.95353	1.78557	21.8607	2.93181e-06	8.39013e-05	0.487213	0.434256	0.55712	0.125037	3.1306	20.9549	2.4109	1.18938	1.88258	8	6	10	44	315	35	angiopoietin-like 3 [Source:ZFIN;Acc:ZDB-GENE-010817-3]	6
ENSDARG00000011157	407987	protein_coding	arhgef18a	4179	21	2.63334	1.58828	21.8578	2.93615e-06	8.39013e-05	0.284004	0.289296	0.408261	0.214746	3.24685	2.70335	1.4455	0.374805	1.03966	14	12	22	137	122	63	rho/rac guanine nucleotide exchange factor (GEF) 18a [Source:ZFIN;Acc:ZDB-GENE-040516-14]	2
ENSDARG00000069734	445037	protein_coding	zgc:92880	531	3	4.28874	0.741041	21.8647	2.92569e-06	8.39013e-05	0.319303	0	1.02233	1.16954	16.4135	2.79023	15.5294	0.658421	1.37836	2	0	7	88	16	86	zgc:92880 [Source:ZFIN;Acc:ZDB-GENE-040801-164]	3
ENSDARG00000030161	100000577	protein_coding	ppp1r14bb	2627	5	2.185	2.86242	21.8227	2.99034e-06	8.52851e-05	1.22629	2.4928	1.44652	0.392984	13.9871	7.04992	6.97145	0.431444	1.01786	38	65	49	371	200	191	protein phosphatase 1, regulatory (inhibitor) subunit 14Bb [Source:ZFIN;Acc:ZDB-GENE-030616-595]	7
ENSDARG00000005462	393796	protein_coding	kif4	5514	33	3.67326	2.97038	21.7892	3.043e-06	8.662e-05	0.030749	0.913561	0.168773	1.27993	4.41858	3.47631	7.70348	0.426802	1.09141	2	50	12	246	207	443	kinesin family member 4 [Source:ZFIN;Acc:ZDB-GENE-040426-1545]	21
ENSDARG00000063014	565056	protein_coding	dbpa	1105	4	-2.9385	0.793516	21.7838	3.05159e-06	8.66472e-05	4.52645	3.73814	5.33383	0.17602	0.806667	0.670412	0.607415	0.146576	0.961702	59	41	76	9	8	7	D site albumin promoter binding protein a [Source:ZFIN;Acc:ZDB-GENE-060503-802]	19
ENSDARG00000015557	445149	protein_coding	zgc:100829	2107	8	3.09023	3.23323	21.7813	3.05566e-06	8.66472e-05	1.68987	1.81699	1.28822	0.17268	40.0488	4.79045	7.28124	1.13258	1.74999	42	38	35	852	109	160	zgc:100829 [Source:ZFIN;Acc:ZDB-GENE-040801-54]	21
ENSDARG00000040059	30719	protein_coding	gbp	1357	1	-2.56673	5.05851	21.7538	3.09968e-06	8.77275e-05	31.1737	78.3261	108.354	0.535757	13.1373	10.5771	18.9367	0.301268	1.08132	499	1055	1896	180	155	268	glycogen synthase kinase binding protein [Source:ZFIN;Acc:ZDB-GENE-990714-7]	16
ENSDARG00000030254	560421	protein_coding	cbln9	793	3	6.66222	0.355001	21.7412	3.12014e-06	8.81381e-05	0	0.127046	0	1.73205	0.374682	14.4798	2.17645	1.35222	1.95256	0	1	0	3	124	18	cerebellin 9 [Source:ZFIN;Acc:ZDB-GENE-040724-34]	2
ENSDARG00000045123	100151110	protein_coding	oplah	4010	27	-2.06395	3.85625	21.6942	3.19757e-06	9.01533e-05	12.1772	8.01457	9.66971	0.210551	2.79093	2.21688	3.39542	0.210398	0.809627	576	319	500	113	96	142	5-oxoprolinase (ATP-hydrolysing) [Source:ZFIN;Acc:ZDB-GENE-121214-293]	12
ENSDARG00000056985	327292	protein_coding	tpte	2126	20	3.36874	3.75379	21.6741	3.23117e-06	9.09274e-05	1.99377	1.65859	2.04274	0.110142	62.937	5.8801	7.89269	1.26619	1.92709	50	35	56	1351	135	175	transmembrane phosphatase with tensin homology [Source:ZFIN;Acc:ZDB-GENE-030131-5503]	10
NA	NA	NA	zmp:0000001138	1222	5	3.78589	1.09804	21.6584	3.25778e-06	9.15021e-05	0.971236	0.0824447	0.0634624	1.39296	5.51127	5.98646	7.21883	0.141262	1.0151	14	1	1	68	79	92	NA	NA	NA
ENSDARG00000059950	100000303	protein_coding	plxdc2	4581	14	2.06491	3.35539	21.6253	3.31444e-06	9.29172e-05	0.999313	2.08928	1.38817	0.370172	9.92354	5.96315	6.25837	0.298882	0.926316	54	95	82	459	295	299	plexin domain containing 2 [Source:ZFIN;Acc:ZDB-GENE-140106-69]	7
ENSDARG00000074677	564383	protein_coding	frem3	9408	24	8.20164	0.054744	21.5889	3.378e-06	9.45198e-05	0	0	0		1.20011	0.0885849	0.0101918	1.53714	2.2317	0	0	0	114	9	1	Fras1 related extracellular matrix 3 [Source:ZFIN;Acc:ZDB-GENE-030131-9788]	1
NA	NA	NA	zgc:158297	2305	11	3.77587	1.43156	21.5757	3.40132e-06	9.4993e-05	0.0367788	0.699332	0.100934	1.30966	3.6093	2.37026	6.61418	0.519862	1.12325	1	16	3	84	59	159	NA	NA	NA
ENSDARG00000053215	768196	protein_coding	me1	1920	15	2.63735	3.32791	21.5709	3.40987e-06	9.50527e-05	3.35568	1.83654	2.14073	0.328837	34.9738	6.46276	15.5813	0.766116	1.34696	76	35	53	678	134	312	malic enzyme 1, NADP(+)-dependent, cytosolic [Source:ZFIN;Acc:ZDB-GENE-061013-438]	16
ENSDARG00000045070	100001836	protein_coding	itgb3b	2783	15	3.21253	2.51006	21.4906	3.55575e-06	9.89328e-05	0.792006	0.398211	0.780248	0.341098	18.0074	2.72844	3.06639	1.09974	1.71363	26	11	28	506	82	89	integrin beta 3b [Source:ZFIN;Acc:ZDB-GENE-071207-2]	12
ENSDARG00000045959	100134935	protein_coding	csf3r	2421	15	6.02415	3.07668	21.39	3.74715e-06	0.000104063	0.0700331	0.41614	0.0640653	1.09899	44.0181	2.06544	0.277238	1.60181	2.39138	2	10	2	1076	54	7	colony stimulating factor 3 receptor (granulocyte) [Source:ZFIN;Acc:ZDB-GENE-080104-4]	16
ENSDARG00000102318	100885851	protein_coding	il6	701	5	7.91888	1.53656	21.3046	3.91784e-06	0.000108599	0	0	0.110629	1.73205	52.8406	0.132098	0.820698	1.68614	2.49193	0	0	1	374	1	6	interleukin 6 (interferon, beta 2) [Source:ZFIN;Acc:ZDB-GENE-120509-1]	19
ENSDARG00000093124	100270761	protein_coding	scpp8	494	3	6.26513	1.89209	21.2628	4.00425e-06	0.000110712	0	0.611827	0.313972	0.99141	92.8257	3.93647	0.776396	1.60725	2.44171	0	3	2	463	21	4	secretory calcium-binding phosphoprotein 8 [Source:ZFIN;Acc:ZDB-GENE-090424-2]	10
NA	NA	NA	zgc:154169	2426	11	-3.53356	7.30414	21.2605	4.009e-06	0.000110712	240.802	256.977	128.89	0.33392	3.6334	29.3147	26.7576	0.710828	1.13859	6891	6188	4032	89	768	677	NA	NA	NA
ENSDARG00000103032	414329	protein_coding	rap2b	2526	2	2.81288	5.27995	21.238	4.05636e-06	0.00011181	6.91356	6.54101	6.32444	0.0451973	123.703	20.0525	31.8477	0.969429	1.56086	206	164	206	3155	547	839	RAP2B, member of RAS oncogene family [Source:ZFIN;Acc:ZDB-GENE-040426-2818]	18
ENSDARG00000001313	368848	protein_coding	g2e3	3223	14	3.70268	1.35981	21.2084	4.11962e-06	0.000113343	0.0263032	0.468884	0.0962471	1.20682	2.8271	1.32164	4.43278	0.543904	1.09033	1	15	4	92	46	149	G2/M-phase specific E3 ubiquitin protein ligase [Source:ZFIN;Acc:ZDB-GENE-030616-400]	17
ENSDARG00000104315	555053	protein_coding	fhl3b	2579	7	2.31139	2.72981	21.1895	4.16028e-06	0.00011425	1.61069	0.898485	1.80421	0.331741	13.7482	7.50428	5.24225	0.498843	1.08991	49	23	60	358	209	141	four and a half LIM domains 3b [Source:ZFIN;Acc:ZDB-GENE-030131-8356]	19
ENSDARG00000075265	100008445	protein_coding	plaua	2419	11	6.13366	5.14949	21.1754	4.19121e-06	0.000114886	0.665864	0.708023	0.737361	0.0510681	196.812	1.83747	1.66481	1.68663	2.55949	19	17	23	4807	48	42	plasminogen activator, urokinase a [Source:ZFIN;Acc:ZDB-GENE-090313-278]	13
ENSDARG00000031976	563654	protein_coding	nos2b	3454	26	7.28213	4.66892	21.1713	4.20007e-06	0.000114894	0.147264	0.145842	0.17962	0.121242	100.589	0.563004	0.166563	1.71335	2.60569	6	5	8	3508	21	6	nitric oxide synthase 2b, inducible [Source:ZFIN;Acc:ZDB-GENE-080916-1]	15
ENSDARG00000098639	100149838	protein_coding	pycr1b	2020	12	2.11414	2.78726	21.1681	4.207e-06	0.000114894	2.2243	1.49625	2.72581	0.287719	13.6304	10.9104	9.11381	0.202703	0.921322	53	30	71	278	238	192	pyrroline-5-carboxylate reductase 1b [Source:ZFIN;Acc:ZDB-GENE-050522-26]	11
ENSDARG00000101482	406339	protein_coding	hk2	3215	18	3.43562	5.06698	21.1358	4.2786e-06	0.000116633	2.55775	4.13644	2.50865	0.301849	105.51	12.702	9.54375	1.28019	1.94455	97	132	104	3425	441	320	hexokinase 2 [Source:ZFIN;Acc:ZDB-GENE-040426-2017]	5
ENSDARG00000092947	30327	retained_intron	cyt1	1382	7	-8.90585	2.34794	21.1191	4.316e-06	0.000117099	0.0613423	40.6781	0.11223	1.72101	0.0716648	0	0	1.73205	2.50553	1	558	2	1	0	0	type I cytokeratin, enveloping layer [Source:ZFIN;Acc:ZDB-GENE-991008-6]	19
ENSDARG00000039997	406460	protein_coding	ptp4a3	1889	5	2.52225	2.74942	21.1169	4.32092e-06	0.000117099	1.39123	1.17334	2.70957	0.472805	22.545	8.33357	7.1571	0.675536	1.24868	31	22	66	430	170	141	protein tyrosine phosphatase type IVA, member 3 [Source:ZFIN;Acc:ZDB-GENE-040426-2220]	19
ENSDARG00000068575	777622	protein_coding	tmem51a	2057	3	2.38636	3.9418	21.1217	4.31011e-06	0.000117099	4.451	3.57538	4.26022	0.112428	12.8556	39.2101	21.5356	0.547435	1.13207	108	73	113	267	871	462	transmembrane protein 51a [Source:ZFIN;Acc:ZDB-GENE-061103-481]	8
ENSDARG00000005679	NA	protein_coding	trip10a	3001	14	2.01744	4.15758	21.1141	4.32731e-06	0.000117099	3.50287	4.43141	4.23805	0.120744	14.9172	21.8465	20.0652	0.189959	0.896054	124	132	164	452	708	628	thyroid hormone receptor interactor 10a [Source:ZFIN;Acc:ZDB-GENE-041114-105]	3
ENSDARG00000013576	497646	protein_coding	gadd45bb	1201	4	2.3609	3.26785	21.1026	4.35339e-06	0.000117589	2.25879	6.37536	4.90748	0.462202	47.0052	19.2758	17.8836	0.585505	1.16231	32	76	76	570	250	224	growth arrest and DNA-damage-inducible, beta b [Source:ZFIN;Acc:ZDB-GENE-050223-1]	2
ENSDARG00000100019	406608	protein_coding	arhgap11a	6248	22	3.91159	1.90888	21.0381	4.50238e-06	0.000121392	0	0.30637	0.086885	1.20453	2.67892	0.770685	3.25346	0.581698	1.09218	0	19	7	169	52	212	Rho GTPase activating protein 11A [Source:ZFIN;Acc:ZDB-GENE-040426-2562]	17
ENSDARG00000005619	394025	protein_coding	nek2	1969	10	3.57399	0.645835	20.9569	4.69731e-06	0.000126304	0.129165	0.358168	0.118158	0.671377	2.5653	1.26979	4.43145	0.576803	1.17624	3	7	3	51	27	91	NIMA-related kinase 2 [Source:ZFIN;Acc:ZDB-GENE-040426-752]	20
ENSDARG00000024681	402852	protein_coding	pane1	949	6	3.32744	1.27034	20.9517	4.71018e-06	0.000126304	0.446655	1.59243	0.326875	0.885892	8.2447	4.48855	13.9432	0.535356	1.20102	5	15	4	79	46	138	proliferation associated nuclear element [Source:ZFIN;Acc:ZDB-GENE-040611-4]	1
ENSDARG00000101434	792986	protein_coding	slc39a3	3793	8	1.92473	3.50954	20.9538	4.705e-06	0.000126304	2.05624	2.17804	2.18771	0.0342288	12.5857	8.10531	8.44333	0.256905	0.909106	92	82	107	482	332	334	solute carrier family 39 (zinc transporter), member 3 [Source:ZFIN;Acc:ZDB-GENE-060315-9]	KN149816.1
ENSDARG00000103295	553969	protein_coding	cyp3a65	2021	13	-2.96282	10.5451	20.9211	4.78591e-06	0.000128103	2018.2	2954.08	1891.04	0.253753	246.107	522.706	237.933	0.483058	1.02169	48113	59259	49281	5022	11408	5015	cytochrome P450, family 3, subfamily A, polypeptide 65 [Source:ZFIN;Acc:ZDB-GENE-050604-1]	1
NA	NA	NA	zgc:165502	907	5	-2.51144	6.02444	20.8975	4.84527e-06	0.000129458	214.882	235.151	184.943	0.119339	23.2588	52.5792	50.4268	0.388286	0.909491	2299	2117	2163	213	515	477	NA	NA	NA
ENSDARG00000001767	503537	protein_coding	slc29a2	2103	13	3.32909	2.62035	20.8476	4.97316e-06	0.000132635	0.120934	2.10789	0.590023	1.10533	7.06425	8.45427	15.5477	0.439387	1.13824	3	44	16	150	192	341	solute carrier family 29 (equilibrative nucleoside transporter), member 2 [Source:ZFIN;Acc:ZDB-GENE-050220-15]	21
ENSDARG00000016733	327512	protein_coding	psat1	3289	18	2.43586	3.16186	20.8256	5.03062e-06	0.000133927	1.39187	2.328	0.707368	0.551292	16.5319	6.86974	5.45165	0.626929	1.17914	54	76	30	549	244	187	phosphoserine aminotransferase 1 [Source:ZFIN;Acc:ZDB-GENE-030131-5723]	5
ENSDARG00000056874	436979	protein_coding	lygl1	795	5	3.93264	6.96891	20.7957	5.10965e-06	0.000135786	15.3555	49.9302	36.5807	0.513503	1681.2	167.963	145.214	1.32419	2.04519	144	394	375	13495	1442	1204	lysozyme g-like 1 [Source:ZFIN;Acc:ZDB-GENE-040718-461]	14
ENSDARG00000033771	445320	protein_coding	hspbap1	1631	8	3.13393	0.77474	20.7746	5.16638e-06	0.000137048	0.571751	0.308852	0.142645	0.634337	5.10081	2.61167	3.2334	0.35506	1.05005	11	5	3	84	46	55	hspb associated protein 1 [Source:ZFIN;Acc:ZDB-GENE-040808-38]	9
ENSDARG00000045561	450028	protein_coding	dram1	1281	7	3.1878	6.04416	20.7583	5.21041e-06	0.000137969	13.1696	27.212	13.2581	0.452014	462.113	70.7698	80.2409	1.0924	1.72651	199	346	219	5977	979	1072	DNA-damage regulated autophagy modulator 1 [Source:ZFIN;Acc:ZDB-GENE-041010-147]	4
ENSDARG00000090585	393995	protein_coding	gpc1b	2131	8	3.70124	1.73151	20.7107	5.34161e-06	0.00014119	0.238691	0.33094	0.509486	0.382731	14.9189	1.6078	1.9348	1.23379	1.88535	6	7	14	321	37	43	glypican 1b [Source:ZFIN;Acc:ZDB-GENE-040426-1306]	2
ENSDARG00000004979	393425	protein_coding	elovl5	1901	9	2.37307	3.57139	20.7018	5.36664e-06	0.00014119	4.50409	3.17983	2.65167	0.276994	40.7938	15.3441	10.4913	0.732836	1.27885	101	60	65	783	315	208	ELOVL fatty acid elongase 5 [Source:ZFIN;Acc:ZDB-GENE-040407-2]	13
ENSDARG00000043447	664762	protein_coding	gpr55a	1561	3	-2.8354	1.90479	20.701	5.36867e-06	0.00014119	8.25484	3.0334	9.58832	0.497828	0.951706	0.8305	1.65848	0.389898	1.06737	152	47	193	15	14	27	G protein-coupled receptor 55a [Source:ZFIN;Acc:ZDB-GENE-051113-260]	15
ENSDARG00000098700	405770	protein_coding	il1b	1720	7	5.59643	5.04629	20.7005	5.37023e-06	0.00014119	0.542166	2.63583	0.946845	0.807702	250.539	5.4376	3.56781	1.64194	2.48352	11	45	21	4351	101	64	interleukin 1, beta [Source:ZFIN;Acc:ZDB-GENE-040702-2]	10
ENSDARG00000069917	570479	protein_coding	ska3	1800	10	3.23222	1.05444	20.6686	5.46038e-06	0.000143095	0.235486	0.615679	0.258504	0.576309	4.45684	1.69768	5.9129	0.532239	1.16654	5	11	6	81	33	111	spindle and kinetochore associated complex subunit 3 [Source:ZFIN;Acc:ZDB-GENE-030131-2997]	9
ENSDARG00000043154	555812	protein_coding	ucp2	1460	8	2.79046	6.74007	20.668	5.462e-06	0.000143095	32.1681	32.9154	30.7549	0.0343472	549.337	127.865	152.234	0.855822	1.45532	554	477	579	8098	2016	2318	uncoupling protein 2 [Source:ZFIN;Acc:ZDB-GENE-990708-8]	10
NA	NA	NA	c1s	2247	11	2.60092	4.81111	20.6618	5.4798e-06	0.000143307	6.64015	1.9728	9.21502	0.617761	37.1128	44.8786	46.6409	0.118233	0.992614	176	44	267	842	1089	1093	NA	NA	NA
ENSDARG00000102175	402837	protein_coding	hamp	1355	6	6.64289	3.80122	20.6293	5.57355e-06	0.000145502	0.125129	0.966581	0	1.44453	134.783	1.98186	2.54749	1.64759	2.49242	2	13	0	1844	29	36	hepcidin antimicrobial peptide [Source:ZFIN;Acc:ZDB-GENE-050726-1]	16
ENSDARG00000102349	553800	protein_coding	cep55l	2176	9	2.87778	1.71583	20.6116	5.62534e-06	0.000146595	0.311673	1.20378	0.356393	0.805591	6.09902	2.97888	6.65378	0.377786	1.03267	8	26	10	134	70	151	centrosomal protein 55 like [Source:ZFIN;Acc:ZDB-GENE-050522-222]	12
ENSDARG00000079443	100000558	protein_coding	vip2	695	6	2.73035	4.18223	20.6012	5.6561e-06	0.000147138	12.0759	4.92865	17.5187	0.548694	40.3289	120.981	103.749	0.48072	1.15191	99	34	157	283	908	752	vasoactive intestinal polypeptide type II [Source:EntrezGene;Acc:100000558]	11
ENSDARG00000038422	436692	protein_coding	entpd4	2685	13	2.04437	3.08892	20.5887	5.69323e-06	0.000147585	1.76812	2.43895	2.13735	0.158872	16.1195	8.51858	6.99942	0.463343	1.02528	56	65	74	437	247	196	ectonucleoside triphosphate diphosphohydrolase 4 [Source:ZFIN;Acc:ZDB-GENE-040718-116]	8
ENSDARG00000015765	449926	protein_coding	iah1	1053	6	2.43667	1.59432	20.5914	5.6852e-06	0.000147585	1.20762	1.6265	1.62025	0.161677	11.0986	7.03519	10.4718	0.229426	0.986118	15	17	22	118	80	115	isoamyl acetate-hydrolyzing esterase 1 homolog (S. cerevisiae) [Source:ZFIN;Acc:ZDB-GENE-041008-186]	17
ENSDARG00000043004	572032	protein_coding	si:dkeyp-117h8.4	2425	10	3.86244	0.682513	20.581	5.71615e-06	0.00014792	0.0699176	0.290817	0.0639597	0.913297	1.83787	0.916461	4.19126	0.729429	1.23953	2	7	2	45	24	106	si:dkeyp-117h8.4 [Source:ZFIN;Acc:ZDB-GENE-030804-4]	20
ENSDARG00000100363	406622	protein_coding	dcun1d5	1278	11	1.90894	3.65669	20.5513	5.80547e-06	0.000149708	7.36309	6.54307	7.34247	0.0660188	37.9734	24.1284	32.862	0.22117	0.894094	111	83	121	490	333	438	DCN1, defective in cullin neddylation 1, domain containing 5 (S. cerevisiae) [Source:ZFIN;Acc:ZDB-GENE-040426-2603]	18
ENSDARG00000023290	171478	protein_coding	fabp3	750	4	2.15088	5.25091	20.5527	5.80129e-06	0.000149708	26.3368	33.8511	36.3973	0.16247	198.742	198.783	111.099	0.298528	0.969361	233	252	352	1505	1610	869	fatty acid binding protein 3, muscle and heart [Source:ZFIN;Acc:ZDB-GENE-020318-2]	19
ENSDARG00000079486	564308	protein_coding	fam20a	1781	12	4.16848	1.70488	20.5419	5.83388e-06	0.000150179	0.285598	0.113136	0.522523	0.669317	2.66926	15.7541	1.34594	1.20855	1.85754	6	2	12	48	303	25	family with sequence similarity 20, member A [Source:ZFIN;Acc:ZDB-GENE-081022-117]	12
ENSDARG00000098313	NA	protein_coding	nadka	1724	13	3.36917	3.43917	20.5089	5.93554e-06	0.000152531	2.4095	1.69471	1.52943	0.249087	62.7335	7.94948	5.28368	1.28056	1.93788	49	29	34	1092	148	95	NAD kinase a [Source:ZFIN;Acc:ZDB-GENE-050417-39]	8
ENSDARG00000039863	565104	protein_coding	lifrb	3134	18	2.65174	3.94209	20.5024	5.9557e-06	0.000152784	2.92141	2.86105	1.18776	0.423498	36.3424	11.1097	7.06746	0.872948	1.43373	108	89	48	1150	376	231	leukemia inhibitory factor receptor alpha b [Source:ZFIN;Acc:ZDB-GENE-080107-2]	21
NA	NA	NA	rab6b	3042	9	3.62621	1.19004	20.4552	6.10426e-06	0.000156324	0.139341	0.165594	0.229441	0.260147	6.2511	0.639255	1.67058	1.04678	1.67139	5	5	9	192	21	53	NA	NA	NA
ENSDARG00000005023	445126	protein_coding	fkbp9	2133	11	2.03404	2.64137	20.4495	6.1224e-06	0.000156518	1.51029	2.40887	1.96332	0.229135	11.5153	7.4671	9.44014	0.213666	0.903064	38	51	54	248	172	210	FK506 binding protein 9 [Source:ZFIN;Acc:ZDB-GENE-040801-23]	19
ENSDARG00000035578	562344	protein_coding	hs3st1l2	1913	2	5.53377	1.42852	20.4435	6.14173e-06	0.000156741	0	0.157994	0.121617	0.88774	16.4119	0.96812	0.350859	1.53967	2.24403	0	3	3	317	20	7	heparan sulfate (glucosamine) 3-O-sulfotransferase 1-like 2 [Source:ZFIN;Acc:ZDB-GENE-070202-3]	5
ENSDARG00000054749	324849	protein_coding	lmo4b	1741	5	4.71303	2.06613	20.4312	6.18149e-06	0.000157484	0.29216	0.405073	0.178176	0.388786	28.2161	1.11695	1.15657	1.53832	2.3035	6	7	4	496	21	21	LIM domain only 4b [Source:ZFIN;Acc:ZDB-GENE-030131-3570]	6
ENSDARG00000040295	30314	protein_coding	apoeb	1332	4	-2.70364	10.1421	20.4252	6.20088e-06	0.000157569	2437.66	3197.6	2056.21	0.226637	406.87	476.212	478.848	0.0899096	0.962937	38301	42276	35317	5472	6850	6652	apolipoprotein Eb [Source:ZFIN;Acc:ZDB-GENE-980526-368]	16
ENSDARG00000104077	100101653	protein_coding	fcer1gl	377	5	3.24202	5.12095	20.4236	6.20611e-06	0.000157569	24.5106	38.4818	28.7988	0.233915	902.664	117.163	94.1045	1.23969	1.88466	109	144	140	3436	477	370	Fc receptor, IgE, high affinity I, gamma polypeptide like [Source:ZFIN;Acc:ZDB-GENE-070502-4]	2
ENSDARG00000078180	569842	protein_coding	sc:d0202	1386	5	4.96673	-0.00837471	20.3996	6.28434e-06	0.000159282	0	0	0.16786	1.73205	2.35811	4.54318	0.622629	0.783328	1.24774	0	0	3	33	68	9	sc:d0202 [Source:ZFIN;Acc:ZDB-GENE-080226-9]	3
ENSDARG00000076586	100135062	protein_coding	csf2rb	2337	15	3.78395	4.34146	20.3881	6.3223e-06	0.000159971	1.92258	2.15549	1.95786	0.062391	96.7523	6.69641	5.78509	1.43524	2.15319	53	50	59	2283	169	141	colony stimulating factor 2 receptor, beta, low-affinity (granulocyte-macrophage) [Source:ZFIN;Acc:ZDB-GENE-080115-1]	3
ENSDARG00000094983	NA	processed_transcript	ccl34a.3	376	4	7.48956	1.18264	20.3621	6.40859e-06	0.000161877	0	0.267945	0	1.73205	75.5976	0.492557	1.02005	1.68112	2.50929	0	1	0	287	2	4	chemokine (C-C motif) ligand 34a, duplicate 3 [Source:ZFIN;Acc:ZDB-GENE-070912-33]	2
ENSDARG00000053074	724013	protein_coding	gipc3	1751	8	4.45002	-0.43983	20.3242	6.53667e-06	0.000164551	0.0484152	0.0575371	0.0442896	0.135361	0.848436	1.11057	2.1904	0.51426	1.28341	1	1	1	15	21	40	GIPC PDZ domain containing family, member 3 [Source:ZFIN;Acc:ZDB-GENE-060616-326]	22
ENSDARG00000042983	403130	protein_coding	has1	1720	4	8.07742	-0.053445	20.3095	6.58739e-06	0.000165546	0	0	0		6.16126	0.323026	0.055747	1.58277	2.28216	0	0	0	107	6	1	hyaluronan synthase 1 [Source:ZFIN;Acc:ZDB-GENE-040218-2]	16
ENSDARG00000101209	286830	protein_coding	lamb1a	5392	33	2.089	4.45376	20.3014	6.61527e-06	0.000165965	1.93385	3.56876	2.56011	0.306922	21.3437	8.24339	11.6122	0.49536	1.04803	123	191	178	1162	480	653	laminin, beta 1a [Source:ZFIN;Acc:ZDB-GENE-021226-1]	25
ENSDARG00000056615	393386	protein_coding	cybb	3506	13	3.40812	5.39434	20.2782	6.69609e-06	0.000167429	2.58726	5.2299	3.00826	0.393488	119.295	17.6961	9.59943	1.25103	1.90978	107	182	136	4223	670	351	cytochrome b-245, beta polypeptide (chronic granulomatous disease) [Source:ZFIN;Acc:ZDB-GENE-040426-1380]	11
ENSDARG00000012271	393429	protein_coding	tmem206	1790	8	2.82831	2.74923	20.2781	6.69625e-06	0.000167429	1.89441	2.02621	0.823168	0.417279	29.9889	6.57	5.6781	0.97916	1.55169	40	36	19	542	127	106	transmembrane protein 206 [Source:ZFIN;Acc:ZDB-GENE-040426-1173]	17
ENSDARG00000100741	406353	protein_coding	cdc20	2213	11	3.30807	2.22054	20.2727	6.71528e-06	0.000167622	0.153231	1.50233	0.385478	1.06015	7.87672	2.97092	11.8285	0.587052	1.21145	4	33	11	176	71	273	cell division cycle 20 homolog [Source:ZFIN;Acc:ZDB-GENE-040426-2044]	2
ENSDARG00000040253	246225	protein_coding	onecutl	1343	2	7.2649	-0.823229	20.2628	6.75e-06	0.000168203	0	0	0		0.36873	3.17173	0.499772	1.17457	1.84591	0	0	0	5	46	7	one cut domain, family member, like [Source:ZFIN;Acc:ZDB-GENE-020531-1]	16
ENSDARG00000053499	30151	protein_coding	isl2b	1637	6	7.495	-0.564574	20.254	6.78118e-06	0.000168697	0	0	0		3.99309	0.226269	0.292868	1.43331	2.11826	0	0	0	66	4	5	ISL LIM homeobox 2b [Source:ZFIN;Acc:ZDB-GENE-990415-133]	7
ENSDARG00000104495	445125	protein_coding	pltp	1840	16	1.91095	3.96895	20.2438	6.81737e-06	0.000169313	5.7131	7.28229	5.5213	0.156525	28.7972	21.892	30.6415	0.170129	0.873769	124	133	131	535	435	588	phospholipid transfer protein [Source:ZFIN;Acc:ZDB-GENE-040801-22]	6
ENSDARG00000040178	436707	protein_coding	havcr1	1008	7	2.31418	2.98827	20.2266	6.87885e-06	0.000170554	4.62562	3.69807	5.00081	0.150986	51.0925	14.5148	17.2174	0.738287	1.27736	55	37	65	520	158	181	hepatitis A virus cellular receptor 1 [Source:ZFIN;Acc:ZDB-GENE-040718-131]	21
ENSDARG00000076563	436896	nonsense_mediated_decay	zgc:92249	1417	5	2.89323	5.15199	20.2184	6.90842e-06	0.000171001	3.58963	21.6141	6.67695	0.907096	107.288	120.767	43.8486	0.453187	1.15942	60	304	122	1535	1848	648	zgc:92249 [Source:ZFIN;Acc:ZDB-GENE-040718-368]	14
ENSDARG00000025826	503589	protein_coding	gna12a	4383	4	2.14176	4.47867	20.1823	7.04e-06	0.000173968	3.03666	3.86164	2.84867	0.165846	30.3924	12.5918	9.64755	0.639769	1.1638	157	168	161	1345	596	441	guanine nucleotide binding protein (G protein) alpha 12a [Source:ZFIN;Acc:ZDB-GENE-050221-1]	3
ENSDARG00000058005	259189	protein_coding	hgd	1582	13	2.50468	3.79468	20.1554	7.13967e-06	0.000176001	3.59035	4.83995	5.09818	0.178824	22.7882	53.8512	12.3644	0.727456	1.2833	67	76	104	364	920	204	homogentisate 1,2-dioxygenase [Source:ZFIN;Acc:ZDB-GENE-020802-5]	24
ENSDARG00000098761	436935	protein_coding	rgs2	1068	5	4.45602	4.01039	20.1537	7.14612e-06	0.000176001	1.11128	2.16966	3.41283	0.516305	181.111	7.71673	7.18239	1.53457	2.31197	14	23	47	1953	89	80	regulator of G-protein signaling 2 [Source:ZFIN;Acc:ZDB-GENE-040718-410]	22
ENSDARG00000013721	563180	protein_coding	g6pca.2	2336	5	-2.74475	8.40532	20.0545	7.52648e-06	0.000185061	209.942	581.325	532.201	0.457295	90.9853	63.2269	77.1676	0.179954	1.0681	5785	13479	16031	2146	1595	1880	glucose-6-phosphatase a, catalytic subunit, tandem duplicate 2 [Source:ZFIN;Acc:ZDB-GENE-050309-17]	12
NA	NA	NA	lima1	2382	9	4.13706	4.18644	20.0483	7.5509e-06	0.000185354	0.640618	1.52263	2.0511	0.507258	88.2303	5.36478	4.30717	1.47547	2.21632	18	36	63	2122	138	107	NA	NA	NA
ENSDARG00000099138	797384	protein_coding	btr29	2248	7	2.30962	2.08478	20.02	7.66377e-06	0.000187503	1.05592	1.61339	0.586463	0.473707	7.00511	5.27264	6.44067	0.141612	0.906053	28	36	17	159	128	151	bloodthirsty-related gene family, member 29 [Source:ZFIN;Acc:ZDB-GENE-090512-2]	19
ENSDARG00000010641	321541	protein_coding	slc20a1b	3793	10	3.17082	6.09161	20.0213	7.65826e-06	0.000187503	3.26316	6.21537	9.0984	0.47118	159.306	29.1254	25.0772	1.07286	1.70546	146	234	445	6101	1193	992	solute carrier family 20 (phosphate transporter), member 1b [Source:ZFIN;Acc:ZDB-GENE-030131-260]	10
ENSDARG00000053868	555766	protein_coding	etv2	1463	8	2.64457	1.45053	20.0152	7.68273e-06	0.000187657	0.869191	0.688636	0.954149	0.161937	10.6961	3.60782	5.17765	0.573303	1.19807	15	10	18	158	57	79	ets variant 2 [Source:ZFIN;Acc:ZDB-GENE-050622-14]	16
ENSDARG00000044613	553548	protein_coding	c1qa	1073	3	2.47691	4.19036	20.0005	7.74225e-06	0.000188799	5.84656	12.3939	8.74528	0.364729	122.67	35.5559	27.6127	0.851355	1.39604	74	132	121	1329	412	309	complement component 1, q subcomponent, A chain [Source:ZFIN;Acc:ZDB-GENE-050522-86]	21
ENSDARG00000069282	751763	protein_coding	bbc3	3770	7	-2.05479	2.74353	19.8712	8.28388e-06	0.000201674	3.82275	4.73005	6.08889	0.233691	1.99658	1.32638	0.915611	0.386202	0.798281	170	177	296	76	54	36	BCL2 binding component 3 [Source:ZFIN;Acc:ZDB-GENE-070119-4]	15
NA	NA	NA	cyp2x12	2177	9	-2.80542	4.77908	19.8556	8.352e-06	0.000202999	31.776	44.5196	38.4728	0.166627	1.72878	11.9951	4.62467	0.86544	0.983104	816	962	1080	38	282	105	NA	NA	NA
ENSDARG00000035663	450015	protein_coding	zgc:103438	1708	8	2.67829	2.84917	19.8167	8.52346e-06	0.000206827	2.28317	2.0645	1.45295	0.222558	26.5578	15.7226	3.53674	0.754115	1.34211	46	35	32	458	290	63	zgc:103438 [Source:ZFIN;Acc:ZDB-GENE-041010-131]	19
ENSDARG00000074915	558278	protein_coding	etaa1	2435	6	3.35701	0.638289	19.7788	8.694e-06	0.00021062	0.0696304	0.330998	0.159242	0.711687	1.26089	2.20568	2.99271	0.402726	1.01365	2	8	5	31	58	76	Ewing tumor-associated antigen 1 [Source:ZFIN;Acc:ZDB-GENE-080204-12]	1
ENSDARG00000005335	393822	protein_coding	slc22a4	1727	10	-2.25355	5.59495	19.7046	9.03838e-06	0.000218605	90.6165	77.4128	71.3093	0.123701	19.097	12.3861	27.0943	0.377115	0.849629	1846	1327	1588	333	231	488	solute carrier family 22 (organic cation/zwitterion transporter), member 4 [Source:ZFIN;Acc:ZDB-GENE-040426-1517]	21
ENSDARG00000020377	323453	protein_coding	eif4g2a	3995	21	2.44232	5.4611	19.6812	9.14948e-06	0.000220931	5.43239	5.77501	6.48362	0.090915	76.0594	22.9242	20.9051	0.782646	1.3364	256	229	334	3068	989	871	eukaryotic translation initiation factor 4, gamma 2a [Source:ZFIN;Acc:ZDB-GENE-030131-2173]	7
ENSDARG00000045661	393650	protein_coding	irf7	1684	9	2.91337	4.58496	19.6741	9.18385e-06	0.0002214	4.58107	7.89707	4.92753	0.314161	125.742	26.1746	13.8931	1.10981	1.70465	91	132	107	2138	476	244	interferon regulatory factor 7 [Source:ZFIN;Acc:ZDB-GENE-040426-1518]	25
ENSDARG00000020079	492463	retained_intron	neil3	1912	10	2.40999	1.91539	19.6697	9.20505e-06	0.00022155	1.01978	1.47538	0.689523	0.371708	8.08074	3.97137	7.77309	0.346364	1.00208	23	28	17	156	82	155	nei-like DNA glycosylase 3 [Source:ZFIN;Acc:ZDB-GENE-041114-18]	14
ENSDARG00000060094	559148	protein_coding	ptgis	1494	10	4.97171	3.01735	19.6572	9.26558e-06	0.000222645	0.794411	0.337174	0.519084	0.418383	67.6845	2.0454	1.21942	1.61259	2.42094	14	5	10	1021	33	19	prostaglandin I2 (prostacyclin) synthase [Source:ZFIN;Acc:ZDB-GENE-070116-1]	6
ENSDARG00000103929	393364	protein_coding	ildr1a	2215	8	2.42275	3.15842	19.6408	9.34526e-06	0.000224195	2.60257	3.00196	0.98033	0.487792	7.73547	13.169	18.7874	0.417684	1.04207	68	66	28	173	315	434	immunoglobulin-like domain containing receptor 1a [Source:ZFIN;Acc:ZDB-GENE-040426-1412]	1
ENSDARG00000071871	553706	protein_coding	glod5	822	4	2.00542	4.15537	19.6362	9.36762e-06	0.000224368	11.654	23.1646	10.5666	0.461434	73.6179	60.2693	76.1713	0.121964	0.88517	113	189	112	611	535	653	glyoxalase domain containing 5 [Source:ZFIN;Acc:ZDB-GENE-050522-174]	14
ENSDARG00000035178	445297	protein_coding	gna14	1929	8	4.47236	1.22376	19.6308	9.39438e-06	0.000224646	0.131843	0.313367	0.0804055	0.698521	0.256715	5.80855	6.71045	0.82068	1.46411	3	6	2	5	121	135	guanine nucleotide binding protein (G protein), alpha 14 [Source:ZFIN;Acc:ZDB-GENE-040808-7]	5
ENSDARG00000053483	541322	protein_coding	zgc:113054	2261	11	-2.67206	3.96048	19.6275	9.41025e-06	0.000224662	11.8858	37.2512	14.0285	0.668105	1.40173	5.32423	4.156	0.555227	1.19508	317	836	409	32	130	98	zgc:113054 [Source:ZFIN;Acc:ZDB-GENE-050320-9]	6
ENSDARG00000002479	100005291	protein_coding	ercc6l	4360	4	2.96617	2.7012	19.6071	9.51159e-06	0.000226716	0.155551	1.24779	0.391313	0.960794	4.11156	3.0159	8.42291	0.551455	1.12282	8	54	22	181	142	383	excision repair cross-complementation group 6-like [Source:ZFIN;Acc:ZDB-GENE-060531-56]	5
ENSDARG00000098752	NA	protein_coding	csf3b	563	5	6.93417	0.623914	19.5803	9.64589e-06	0.000229548	0	0	0.137746	1.73205	32.5445	0.657909	0.510932	1.64199	2.3851	0	0	1	185	4	3	colony stimulating factor 3 (granulocyte) b [Source:ZFIN;Acc:ZDB-GENE-141212-221]	19
ENSDARG00000030656	554123	protein_coding	sept3	1296	10	3.45767	1.07418	19.55	9.7999e-06	0.000232838	0.327064	0.310949	0.658227	0.453653	1.75767	9.57446	5.25295	0.708287	1.35135	5	4	11	23	134	71	septin 3 [Source:ZFIN;Acc:ZDB-GENE-050522-375]	1
ENSDARG00000033273	556571	protein_coding	primpol	1967	14	3.03509	1.37188	19.5292	9.90737e-06	0.000235014	0.258592	1.02438	0.19713	0.934182	4.17915	2.96586	6.43457	0.388875	1.02875	6	20	5	83	63	132	primase and polymerase (DNA-directed) [Source:ZFIN;Acc:ZDB-GENE-051113-100]	1
ENSDARG00000039335	403116	protein_coding	st6gal2a	1955	5	2.59567	3.58256	19.5205	9.95254e-06	0.000235708	2.90533	4.89566	1.30905	0.591735	39.515	19.0412	8.09258	0.717944	1.29182	67	95	33	780	402	165	ST6 beta-galactosamide alpha-2,6-sialyltranferase 2a [Source:ZFIN;Acc:ZDB-GENE-060322-4]	9
ENSDARG00000056541	NA	protein_coding	nr0b1	1429	2	3.36141	1.37892	19.491	1.01078e-05	0.000239002	0.533923	0.493515	0.542695	0.0501192	7.55455	10.8218	1.14069	0.757037	1.43389	9	7	10	109	167	17	nuclear receptor subfamily 0, group B, member 1 [Source:ZFIN;Acc:ZDB-GENE-070130-1]	11
ENSDARG00000036893	561287	protein_coding	f13a1b	2590	15	4.03095	2.01811	19.4843	1.0143e-05	0.000239453	0.19639	0.194493	0.47908	0.564719	16.749	1.21561	1.2217	1.40201	2.07125	6	5	16	438	34	33	coagulation factor XIII, A1 polypeptide b [Source:ZFIN;Acc:ZDB-GENE-030131-9634]	7
ENSDARG00000057949	556206	protein_coding	slc43a3b	2525	12	2.2274	3.26211	19.4776	1.01789e-05	0.000239916	1.10795	2.2743	3.43989	0.512729	19.0629	10.892	8.81002	0.419405	1.02714	33	57	112	486	297	232	solute carrier family 43, member 3b [Source:ZFIN;Acc:ZDB-GENE-060312-28]	14
ENSDARG00000042861	564470	protein_coding	ltk	4621	28	5.91435	-0.299496	19.4736	1.01997e-05	0.000240025	0	0	0.0167823	1.73205	1.28597	0.581134	0.0414996	0.980915	1.37181	0	0	1	60	29	2	leukocyte receptor tyrosine kinase [Source:ZFIN;Acc:ZDB-GENE-030616-115]	17
ENSDARG00000053362	553329	protein_coding	cilp	4143	9	8.22772	0.0814664	19.4604	1.02705e-05	0.000241309	0	0	0		2.94039	0.0223511	0.0694315	1.65357	2.36112	0	0	0	123	1	3	cartilage intermediate layer protein, nucleotide pyrophosphohydrolase [Source:ZFIN;Acc:ZDB-GENE-050208-76]	7
ENSDARG00000093619	322415	protein_coding	sult3st2	1284	6	-3.03505	6.46294	19.4563	1.02929e-05	0.000241452	189.621	291.101	161.746	0.31789	8.63907	25.0974	52.6471	0.772221	1.06885	2872	3710	2678	112	348	705	sulfotransferase family 3, cytosolic sulfotransferase 2 [Source:ZFIN;Acc:ZDB-GENE-030131-1135]	22
ENSDARG00000061432	798349	protein_coding	zgc:194330	1202	2	3.12701	1.95661	19.4439	1.03601e-05	0.000242642	1.12845	1.67633	0.580665	0.485459	8.73405	21.879	3.27062	0.84685	1.44946	16	20	9	106	284	41	zgc:194330 [Source:ZFIN;Acc:ZDB-GENE-080722-3]	22
ENSDARG00000075045	795785	protein_coding	cxcl18b	569	4	3.25491	4.75138	19.4381	1.03915e-05	0.000242992	13.1111	13.9878	18.9448	0.204961	458.129	84.4636	27.9734	1.22907	1.87724	88	79	139	2632	519	166	chemokine (C-X-C motif) ligand 18b [Source:ZFIN;Acc:ZDB-GENE-090313-165]	1
ENSDARG00000008388	566945	protein_coding	mmp14b	4299	10	3.47517	6.30377	19.4005	1.05977e-05	0.000247401	6.07367	2.85908	6.5122	0.387432	183.637	20.8077	21.2557	1.24785	1.921	308	122	361	7971	966	953	matrix metallopeptidase 14b (membrane-inserted) [Source:ZFIN;Acc:ZDB-GENE-030901-2]	2
ENSDARG00000101890	566471	protein_coding	pigr	1045	8	3.31117	0.729879	19.3977	1.06134e-05	0.000247401	0.648996	0	0.667904	0.866293	5.30745	6.29153	4.7713	0.141299	1.00955	8	0	9	56	71	52	polymeric immunoglobulin receptor [Source:ZFIN;Acc:ZDB-GENE-060503-327]	2
ENSDARG00000037997	386701	protein_coding	tubb5	2272	4	2.21024	2.11958	19.3906	1.0653e-05	0.000247934	0.671633	1.33029	1.4336	0.360941	7.71577	6.15436	5.02214	0.214771	0.921253	18	30	42	177	151	119	tubulin, beta 5 [Source:ZFIN;Acc:ZDB-GENE-031110-4]	16
ENSDARG00000006603	378726	protein_coding	csrp1a	2651	6	2.28115	4.29233	19.3632	1.08073e-05	0.000250779	4.22116	5.58652	3.30565	0.262589	45.5416	9.81547	22.3165	0.700213	1.23336	132	147	113	1219	281	617	cysteine and glycine-rich protein 1a [Source:ZFIN;Acc:ZDB-GENE-030909-4]	23
ENSDARG00000039843	393408	protein_coding	znf800b	2658	7	1.90088	2.86624	19.3628	1.08091e-05	0.000250779	1.97745	2.23631	1.72141	0.13013	10.9549	9.05801	6.31296	0.265955	0.899377	62	59	59	294	260	175	zinc finger protein 800b [Source:ZFIN;Acc:ZDB-GENE-040426-1166]	4
ENSDARG00000102805	555510	protein_coding	cyp2aa12	2418	11	-2.04683	4.72268	19.335	1.09676e-05	0.000254058	27.6974	31.8325	31.5272	0.0759196	6.10301	12.3697	6.8999	0.403356	0.803558	790	764	983	149	323	174	cytochrome P450, family 2, subfamily AA, polypeptide 12 [Source:ZFIN;Acc:ZDB-GENE-071004-47]	23
ENSDARG00000070109	492707	protein_coding	ncapg	3498	22	3.27058	2.89627	19.2562	1.14298e-05	0.00026435	0.121176	1.64168	0.376892	1.14146	6.56875	3.60026	12.6366	0.605893	1.21361	5	57	17	232	136	461	non-SMC condensin I complex, subunit G [Source:ZFIN;Acc:ZDB-GENE-041111-282]	1
NA	NA	NA	zgc:85975	1931	2	2.12082	3.3027	19.2298	1.15891e-05	0.000267615	2.94144	3.86086	3.05224	0.152794	14.2586	9.9746	25.1257	0.474703	1.03638	67	74	76	278	208	506	NA	NA	NA
ENSDARG00000027658	405815	protein_coding	irf10	1744	9	1.92421	3.86803	19.2263	1.16101e-05	0.000267684	3.64572	7.56761	6.89244	0.347418	30.0984	26.867	23.5864	0.121266	0.866885	75	131	155	530	506	429	interferon regulatory factor 10 [Source:ZFIN;Acc:ZDB-GENE-040426-2084]	23
ENSDARG00000099148	406812	protein_coding	bzw1b	1586	12	2.42854	6.56219	19.2191	1.1654e-05	0.000268278	27.2071	51.5807	19.8034	0.505928	261.59	138.492	219.399	0.302941	1.01994	509	812	405	4189	2372	3629	basic leucine zipper and W2 domains 1b [Source:ZFIN;Acc:ZDB-GENE-040426-2881]	9
ENSDARG00000042722	405764	protein_coding	blnk	1841	23	3.24075	3.42016	19.2083	1.17205e-05	0.00026939	0.967016	3.28346	1.5586	0.621546	55.734	7.74607	5.8333	1.22375	1.8465	21	60	37	1036	154	112	B-cell linker [Source:ZFIN;Acc:ZDB-GENE-040702-4]	13
NA	NA	NA	zgc:173594	822	4	8.34339	0.186019	19.202	1.17592e-05	0.000269861	0	0	0		16.2658	0.225306	0.116648	1.67859	2.38919	0	0	0	135	2	1	NA	NA	NA
ENSDARG00000053530	100037390	protein_coding	cyp4f3	1713	11	2.66295	2.60416	19.181	1.18893e-05	0.000272003	1.8311	2.11728	0.995986	0.353501	26.249	8.43299	4.31006	0.897102	1.45346	37	36	22	454	156	77	cytochrome P450, family 4, subfamily F, polypeptide 3 [Source:ZFIN;Acc:ZDB-GENE-070410-108]	12
ENSDARG00000034624	393280	protein_coding	nuf2	1580	13	3.30406	2.29339	19.1839	1.18712e-05	0.000272003	0.160965	2.16798	0.687162	1.0351	7.4594	5.86081	19.4197	0.678988	1.29979	3	34	14	119	100	320	NUF2, NDC80 kinetochore complex component, homolog [Source:ZFIN;Acc:ZDB-GENE-040426-1121]	11
ENSDARG00000054842	445127	protein_coding	hsd17b14	2141	9	2.73778	3.63579	19.1592	1.20256e-05	0.000274695	1.74222	3.7645	2.35442	0.395759	48.5258	9.99102	7.29997	1.05129	1.61249	44	80	65	1049	231	163	hydroxysteroid (17-beta) dehydrogenase 14 [Source:ZFIN;Acc:ZDB-GENE-040801-24]	3
ENSDARG00000039100	797049	protein_coding	zgc:172244	1712	3	-3.07232	2.57499	19.1541	1.20579e-05	0.000275009	11.7358	2.35391	16.8058	0.711983	2.9504	0.865427	0.840113	0.780379	1.24229	237	40	371	51	16	15	zgc:172244 [Source:ZFIN;Acc:ZDB-GENE-080219-24]	7
ENSDARG00000035506	447905	protein_coding	entpd2a.1	3992	9	2.65307	3.03832	19.1277	1.22258e-05	0.00027808	0.934394	1.2871	0.699359	0.303845	2.50579	12.7349	5.30826	0.771702	1.31132	44	51	36	101	549	221	ectonucleoside triphosphate diphosphohydrolase 2a, tandem duplicate 1 [Source:ZFIN;Acc:ZDB-GENE-040724-187]	5
ENSDARG00000076508	569768	protein_coding	grm8b	2748	10	-5.53524	-0.0687292	19.127	1.22301e-05	0.00027808	2.40628	0.733242	0.0846628	1.1146	0.0360411	0	0.0348926	0.866366	1.4201	78	20	3	1	0	1	glutamate receptor, metabotropic 8b [Source:ZFIN;Acc:ZDB-GENE-110421-3]	25
ENSDARG00000009266	445225	protein_coding	uevld	2077	12	2.7251	3.55119	19.1238	1.22509e-05	0.000278126	1.63264	3.8805	2.20294	0.454309	46.3971	9.71929	7.61724	1.02653	1.58446	40	80	59	973	218	165	UEV and lactate/malate dehyrogenase domains [Source:ZFIN;Acc:ZDB-GENE-040801-138]	25
ENSDARG00000001733	368404	protein_coding	gulp1a	1796	11	2.78371	1.4706	19.0743	1.25726e-05	0.000284991	0.708032	0.504859	0.690878	0.177559	10.0364	2.21706	4.21765	0.739855	1.33868	15	9	16	182	43	79	GULP, engulfment adaptor PTB domain containing 1a [Source:ZFIN;Acc:ZDB-GENE-030616-21]	9
ENSDARG00000075975	100049157	protein_coding	slc45a3	2583	7	3.61222	2.05723	19.0703	1.25994e-05	0.000285162	0.426665	0.624065	0.180142	0.542089	16.0659	1.61325	1.59623	1.29945	1.92426	13	16	6	419	45	43	solute carrier family 45, member 3 [Source:ZFIN;Acc:ZDB-GENE-070509-3]	11
ENSDARG00000012788	30559	protein_coding	foxa3	2506	2	1.94752	4.5071	19.0429	1.27813e-05	0.000287957	6.19068	8.84455	4.48719	0.33744	26.677	34.6237	25.4826	0.171767	0.877355	183	220	145	675	937	666	forkhead box A3 [Source:ZFIN;Acc:ZDB-GENE-980526-423]	18
NA	NA	NA	si:dkey-22o12.2	4766	2	3.0798	2.81472	19.0485	1.27437e-05	0.000287957	0.355749	0.591886	0.634598	0.284767	13.7776	1.61264	1.8509	1.2103	1.79871	20	28	39	663	83	92	NA	NA	NA
ENSDARG00000020610	58071	protein_coding	tnnt2a	1056	15	-4.3726	0.00831573	19.0446	1.27698e-05	0.000287957	5.94068	1.43107	1.17502	0.940916	0.0937887	0.0876901	0.2724	0.69353	1.45376	74	15	16	1	1	3	troponin T type 2a (cardiac) [Source:ZFIN;Acc:ZDB-GENE-000626-1]	23
ENSDARG00000053774	574009	protein_coding	alpi.2	2366	11	-2.79367	8.86537	19.0376	1.28169e-05	0.000288321	592.494	798.358	415.649	0.318081	62.4133	83.8729	147.677	0.452606	1.02111	16536	18749	12681	1491	2143	3644	alkaline phosphatase, intestinal, tandem duplicate 2 [Source:ZFIN;Acc:ZDB-GENE-050626-142]	22
ENSDARG00000093622	554147	protein_coding	spc24	1138	6	3.33705	1.40165	19.0281	1.28805e-05	0.000289313	0.297979	1.68208	0.20444	1.13633	7.31057	4.23132	12.8914	0.538999	1.18185	4	19	3	84	52	153	SPC24, NDC80 kinetochore complex component, homolog (S. cerevisiae) [Source:ZFIN;Acc:ZDB-GENE-050522-456]	3
ENSDARG00000104325	393814	protein_coding	plek	1918	9	4.86872	5.11906	19.0001	1.3071e-05	0.000293146	1.01659	4.14966	1.213	0.825299	228.496	6.03498	6.24901	1.5995	2.40407	23	79	30	4425	125	125	pleckstrin [Source:ZFIN;Acc:ZDB-GENE-040426-1506]	13
ENSDARG00000041797	492358	protein_coding	cx28.9	2469	3	-2.53985	7.78058	18.9947	1.3108e-05	0.000293531	172.743	317.422	302.917	0.301383	53.6321	69.8725	35.6898	0.322217	0.956991	5031	7779	9644	1337	1863	919	connexin 28.9 [Source:ZFIN;Acc:ZDB-GENE-041114-200]	20
ENSDARG00000017676	337179	protein_coding	mmp2	2960	13	2.03823	5.38966	18.9529	1.33983e-05	0.000299578	8.64935	10.0067	10.0607	0.0835437	48.5166	35.4761	54.2592	0.208857	0.912617	302	294	384	1450	1134	1675	matrix metallopeptidase 2 [Source:ZFIN;Acc:ZDB-GENE-030131-9123]	7
ENSDARG00000036180	368316	protein_coding	ccnb2	1488	8	3.98332	1.12356	18.9417	1.34772e-05	0.000300557	0.0569725	0.744773	0.104235	1.27216	2.59583	2.30257	10.568	0.90965	1.46155	1	11	2	39	37	164	cyclin B2 [Source:ZFIN;Acc:ZDB-GENE-030429-12]	7
ENSDARG00000102594	799208	protein_coding	zgc:194627	567	4	3.60579	1.92407	18.941	1.34826e-05	0.000300557	0.29903	4.26444	0.820646	1.20058	17.1182	9.6357	44.8139	0.776818	1.4359	2	24	6	98	59	265	zgc:194627 [Source:ZFIN;Acc:ZDB-GENE-081022-132]	22
ENSDARG00000037655	436598	protein_coding	pls3	2438	16	2.06017	4.59822	18.8733	1.39694e-05	0.000310472	4.31177	5.74401	9.67003	0.421908	32.3772	27.3092	37.1269	0.152139	0.902208	124	139	304	797	719	944	plastin 3 (T isoform) [Source:ZFIN;Acc:ZDB-GENE-040718-10]	14
ENSDARG00000070702	336965	protein_coding	s100v2	961	3	1.98075	2.68475	18.8748	1.39584e-05	0.000310472	5.46936	3.56443	4.5998	0.20985	29.5783	19.1754	16.4631	0.318471	0.945691	62	34	57	287	199	165	S100 calcium binding protein V2 [Source:ZFIN;Acc:ZDB-GENE-030131-8909]	19
ENSDARG00000103699	560883	protein_coding	ptpn13	7860	46	1.97476	2.90667	18.8649	1.40308e-05	0.00031137	0.679495	0.704976	0.591993	0.0899495	4.54882	3.07491	1.75667	0.446718	0.993341	63	55	60	361	261	144	protein tyrosine phosphatase, non-receptor type 13 [Source:ZFIN;Acc:ZDB-GENE-070410-72]	21
ENSDARG00000098766	NA	retained_intron	pcxa	1355	5	2.45056	3.08819	18.8425	1.4197e-05	0.000314117	2.94054	4.6842	2.46103	0.348002	8.11331	23.2356	29.9331	0.547192	1.12971	47	63	43	111	340	423	pyruvate carboxylase a [Source:ZFIN;Acc:ZDB-GENE-090908-3]	21
ENSDARG00000067566	100001978	protein_coding	sftpbb	964	10	2.46676	5.62403	18.8438	1.41873e-05	0.000314117	18.4676	31.8755	31.1331	0.277476	356.095	111.812	90.5137	0.792787	1.34868	210	305	387	3466	1164	910	surfactant protein Bb [Source:ZFIN;Acc:ZDB-GENE-060526-155]	5
ENSDARG00000104118	557239	protein_coding	antxr2a	2115	17	3.12999	4.27076	18.8347	1.42547e-05	0.000314923	2.72563	3.90605	3.04338	0.189398	90.565	11.1208	7.61639	1.28757	1.91653	68	82	83	1934	254	168	anthrax toxin receptor 2a [Source:ZFIN;Acc:ZDB-GENE-060526-14]	5
ENSDARG00000057286	562490	protein_coding	swap70b	2570	12	2.59661	3.23096	18.803	1.44936e-05	0.000319724	1.12154	2.8225	1.44843	0.502149	27.6312	7.78278	4.88752	0.92157	1.45689	34	72	48	717	216	131	SWAP switching B-cell complex 70b subunit 70b [Source:ZFIN;Acc:ZDB-GENE-030131-3587]	18
ENSDARG00000037393	334395	protein_coding	slc43a1a	2893	15	2.39468	2.01452	18.7947	1.45572e-05	0.000319785	0.351642	1.14921	0.777387	0.525521	7.29198	3.77701	3.24809	0.460574	1.03486	12	33	29	213	118	98	solute carrier family 43 (amino acid system L transporter), member 1a [Source:ZFIN;Acc:ZDB-GENE-030131-6327]	14
ENSDARG00000035563	114429	protein_coding	znf703	2950	2	2.25464	3.24331	18.7976	1.45354e-05	0.000319785	2.18404	1.50267	1.97164	0.184845	5.37171	10.4843	15.049	0.469948	1.05279	76	44	75	160	334	463	zinc finger protein 703 [Source:ZFIN;Acc:ZDB-GENE-010717-1]	5
ENSDARG00000069388	100004517	protein_coding	tmem88b	1307	4	2.4724	2.32775	18.7252	1.50974e-05	0.000331069	1.94587	1.00208	2.84809	0.477783	16.8983	16.4372	6.08909	0.465086	1.09678	30	13	48	223	232	83	transmembrane protein 88 b [Source:ZFIN;Acc:ZDB-GENE-060929-644]	7
NA	NA	NA	zgc:153383	668	4	-3.39221	0.802582	18.7117	1.52046e-05	0.000332928	5.96471	14.4787	4.06331	0.678979	0.296529	1.66349	0.574161	0.85534	1.28597	47	96	35	2	12	4	NA	NA	NA
ENSDARG00000063684	768291	protein_coding	ppm1h	2000	10	2.26643	2.02516	18.6946	1.53413e-05	0.000335424	0.932526	1.30972	1.27959	0.178558	10.4983	6.34315	3.73951	0.496909	1.08163	22	26	33	212	137	78	protein phosphatase, Mg2+/Mn2+ dependent, 1H [Source:ZFIN;Acc:ZDB-GENE-061027-190]	25
ENSDARG00000020136	544666	protein_coding	ptges	990	3	2.76301	2.45444	18.6792	1.54656e-05	0.000337643	1.45573	2.74766	2.97671	0.342635	41.317	14.311	5.6175	0.911876	1.49054	17	27	38	413	153	58	prostaglandin E synthase [Source:ZFIN;Acc:ZDB-GENE-050407-2]	5
ENSDARG00000057884	574002	protein_coding	zgc:114174	1396	6	1.88348	2.65255	18.6677	1.55594e-05	0.00033919	3.40072	3.31976	3.05538	0.0554239	16.1757	12.4043	14.0805	0.132882	0.864368	56	46	55	228	187	205	zgc:114174 [Source:ZFIN;Acc:ZDB-GENE-050626-103]	23
ENSDARG00000056379	564061	protein_coding	si:ch211-154o6.6	1094	7	2.23864	6.00298	18.6567	1.565e-05	0.000340663	26.1144	31.9555	47.6365	0.315864	240.903	139.578	213.594	0.264743	0.975327	337	347	672	2661	1649	2437	si:ch211-154o6.6 [Source:ZFIN;Acc:ZDB-GENE-060503-576]	16
ENSDARG00000003699	564924	protein_coding	atp7a	4471	22	2.03531	3.56052	18.6504	1.57018e-05	0.000341288	1.49793	2.16322	1.6825	0.192822	14.731	7.16615	4.761	0.585497	1.09704	79	96	97	665	346	222	ATPase, Cu++ transporting, alpha polypeptide [Source:ZFIN;Acc:ZDB-GENE-060825-45]	14
ENSDARG00000063097	797832	protein_coding	scube1	3472	21	3.89119	2.39229	18.6294	1.58753e-05	0.000344555	0.268585	0.348206	0.335042	0.134519	16.7445	0.986816	0.966581	1.46063	2.17482	11	12	15	587	37	35	signal peptide, CUB domain, EGF-like 1 [Source:ZFIN;Acc:ZDB-GENE-050302-78]	4
ENSDARG00000102986	64274	protein_coding	csf1ra	3447	21	3.75794	5.56495	18.6246	1.59154e-05	0.000344919	2.53317	4.93946	2.4523	0.427166	153.747	10.5039	9.3743	1.43463	2.14323	103	169	109	5351	391	337	colony stimulating factor 1 receptor, a [Source:ZFIN;Acc:ZDB-GENE-001205-1]	14
ENSDARG00000039069	393383	protein_coding	slx4ip	2694	12	3.95938	-0.515093	18.6159	1.59883e-05	0.000345993	0.0314681	0.037397	0.0575732	0.324709	0.84556	0.549967	1.13894	0.348581	1.0275	1	1	2	23	16	32	SLX4 interacting protein [Source:ZFIN;Acc:ZDB-GENE-040426-1365]	13
ENSDARG00000015657	406459	protein_coding	zgc:77112	1509	3	2.93741	3.88532	18.59	1.62072e-05	0.000350218	4.04493	4.40645	3.18633	0.161555	91.6899	9.87986	12.9626	1.21456	1.81513	72	66	62	1397	161	204	zgc:77112 [Source:ZFIN;Acc:ZDB-GENE-040426-2219]	8
ENSDARG00000098995	393481	protein_coding	cyp2k6	1888	10	-4.86967	8.25212	18.5741	1.63427e-05	0.000352632	567.786	208.699	809.563	0.571864	9.28508	53.1669	0.711011	1.33649	1.38078	12645	3911	19709	177	1084	14	cytochrome P450, family 2, subfamily K, polypeptide 6 [Source:ZFIN;Acc:ZDB-GENE-040426-1571]	3
ENSDARG00000022213	327057	protein_coding	uck2b	1828	7	1.87469	2.873	18.5548	1.65085e-05	0.000355691	2.36517	3.47215	2.96968	0.188807	16.6332	12.5629	9.2318	0.289388	0.903762	51	63	70	307	248	176	uridine-cytidine kinase 2b [Source:ZFIN;Acc:ZDB-GENE-030131-5265]	2
ENSDARG00000030759	30724	protein_coding	melk	2589	18	3.67787	0.531285	18.5491	1.65584e-05	0.000356247	0.0654886	0.311309	0.0299541	1.13005	1.30065	1.25184	3.18505	0.576371	1.05582	2	8	1	34	35	86	maternal embryonic leucine zipper kinase [Source:ZFIN;Acc:ZDB-GENE-990603-5]	1
ENSDARG00000045067	793480	protein_coding	kcnk1a	1472	4	3.00531	2.19471	18.5238	1.67793e-05	0.000360476	0.863876	2.32705	0.421473	0.828242	4.03699	17.2368	10.4223	0.624785	1.23149	15	34	8	60	274	160	potassium channel, subfamily K, member 1a [Source:ZFIN;Acc:ZDB-GENE-070620-26]	12
ENSDARG00000092809	58043	protein_coding	hoxc9a	1378	2	3.95889	-0.267161	18.5098	1.69037e-05	0.000362621	0.0615204	0.0731114	0.168834	0.582247	1.72495	1.07519	3.2008	0.54453	1.1721	1	1	3	24	16	46	homeobox C9a [Source:ZFIN;Acc:ZDB-GENE-000328-5]	23
ENSDARG00000093068	563665	protein_coding	c3b.1	5085	42	6.58116	-1.34714	18.4922	1.70602e-05	0.000365449	0	0	0		0.233725	0.400632	0.0565692	0.747071	1.44672	0	0	0	12	22	3	complement component c3b, tandem duplicate 1 [Source:ZFIN;Acc:ZDB-GENE-030131-2211]	22
ENSDARG00000103340	324481	protein_coding	clic1	1698	6	2.22887	5.43592	18.4654	1.73016e-05	0.000369551	11.2834	22.2499	13.4732	0.37039	150.019	57.0983	59.3492	0.596812	1.15254	226	375	295	2572	1047	1051	chloride intracellular channel 1 [Source:ZFIN;Acc:ZDB-GENE-030131-3202]	19
ENSDARG00000070844	796865	protein_coding	gamt	763	6	-2.3424	7.56325	18.4676	1.72821e-05	0.000369551	893.305	611.747	631.386	0.220734	196.005	161.05	144.518	0.157226	0.881192	8040	4633	6212	1510	1327	1150	guanidinoacetate N-methyltransferase [Source:ZFIN;Acc:ZDB-GENE-051030-97]	11
ENSDARG00000018846	565316	protein_coding	dgat2	1577	8	-2.45576	6.33615	18.4491	1.74501e-05	0.000372184	146.219	132.882	168.183	0.119557	15.8264	39.8706	37.2109	0.425627	0.898249	2720	2080	3420	252	679	612	diacylglycerol O-acyltransferase 2 [Source:ZFIN;Acc:ZDB-GENE-050913-15]	10
ENSDARG00000036415	548343	protein_coding	glb1	2239	17	1.94418	4.55647	18.4222	1.76981e-05	0.00037693	8.17839	9.3593	5.02229	0.298167	39.4128	39.3729	23.2967	0.273107	0.913797	216	208	145	891	952	544	galactosidase, beta 1 [Source:ZFIN;Acc:ZDB-GENE-050410-9]	1
ENSDARG00000029124	569571	protein_coding	adamts15a	2885	8	3.09934	1.03223	18.3241	1.86337e-05	0.000396288	0.146924	0.174606	0.376331	0.538322	5.01212	1.34809	1.32943	0.827414	1.35109	5	5	14	146	42	40	ADAM metallopeptidase with thrombospondin type 1 motif, 15a [Source:ZFIN;Acc:ZDB-GENE-060526-203]	5
ENSDARG00000004037	406663	protein_coding	cog2	2944	18	1.90374	4.31956	18.2777	1.9093e-05	0.000405473	3.97383	6.87848	4.08302	0.330702	33.6416	17.5199	15.6985	0.443122	0.985132	138	201	155	1000	557	482	component of oligomeric golgi complex 2 [Source:ZFIN;Acc:ZDB-GENE-040426-2671]	13
ENSDARG00000004218	553414	protein_coding	rnd1l	3062	5	3.06361	1.09858	18.2436	1.94377e-05	0.000412203	0.193803	0.0987075	0.405231	0.674596	4.6577	1.57258	1.31521	0.739495	1.24945	7	3	16	144	52	42	Rho family GTPase 1 like [Source:ZFIN;Acc:ZDB-GENE-060315-7]	23
ENSDARG00000096234	100151267	protein_coding	tac4	451	5	6.14405	1.47204	18.2197	1.96832e-05	0.000416811	0.187971	0.223387	0.343907	0.324709	77.5198	0.821292	0.637815	1.68406	2.54793	1	1	2	353	4	3	tachykinin 4 (hemokinin) [Source:ZFIN;Acc:ZDB-GENE-120215-159]	3
ENSDARG00000017299	447944	protein_coding	fabp11a	675	4	2.17943	2.70555	18.1918	1.99735e-05	0.000422353	7.66115	3.28362	6.54876	0.390192	36.3883	19.0689	39.7745	0.349884	0.996047	61	22	57	248	139	280	fatty acid binding protein 11a [Source:ZFIN;Acc:ZDB-GENE-040912-132]	19
ENSDARG00000019128	324244	protein_coding	tpm4b	1708	9	2.67298	3.88503	18.1796	2.01024e-05	0.000424473	2.43207	5.30871	4.40425	0.363352	72.657	13.6624	11.4523	1.06522	1.62101	49	90	97	1253	252	204	tropomyosin 4b [Source:ZFIN;Acc:ZDB-GENE-030131-2964]	2
ENSDARG00000007971	445199	protein_coding	cks1b	922	4	2.89183	1.85756	18.1542	2.03725e-05	0.000429564	0.459735	3.60593	0.841118	1.04976	12.5681	10.0435	17.9914	0.300061	1.04137	5	33	10	117	100	173	CDC28 protein kinase regulatory subunit 1B [Source:ZFIN;Acc:ZDB-GENE-040801-112]	19
ENSDARG00000029476	387529	protein_coding	ldlra	2754	18	2.23645	5.72082	18.0972	2.09914e-05	0.000441984	15.1758	11.4502	8.0536	0.308166	64.5168	88.1287	39.5168	0.379511	1.01788	493	313	286	1794	2621	1135	low density lipoprotein receptor a [Source:ZFIN;Acc:ZDB-GENE-031217-1]	3
ENSDARG00000068182	724019	protein_coding	crb3b	1274	2	2.39077	2.06567	18.0931	2.10359e-05	0.000442291	1.46393	2.76779	1.15657	0.47627	19.8237	7.84998	6.47261	0.645137	1.19338	22	35	19	255	108	86	crumbs homolog 3b [Source:ZFIN;Acc:ZDB-GENE-060610-3]	1
ENSDARG00000004301	336933	protein_coding	rhogb	1930	2	2.99392	5.56768	18.0888	2.10839e-05	0.000442673	8.21396	13.4678	7.03183	0.357941	227.999	34.5453	27.6725	1.1756	1.78284	187	258	175	4443	720	557	ras homolog family member Gb [Source:ZFIN;Acc:ZDB-GENE-030131-8877]	21
ENSDARG00000071491	445318	protein_coding	nrros	2354	3	3.16353	3.6275	18.0838	2.11395e-05	0.000443211	1.80066	2.35391	1.28483	0.294876	52.4655	6.09733	4.2362	1.3053	1.93227	50	55	39	1247	155	104	negative regulator of reactive oxygen species [Source:ZFIN;Acc:ZDB-GENE-040808-36]	24
ENSDARG00000054451	560115	protein_coding	loxl1	1745	8	2.59474	1.62016	18.0602	2.14026e-05	0.000448093	0.631562	1.27017	0.622186	0.441499	11.1811	4.13917	3.24195	0.702697	1.25268	13	22	14	197	78	59	lysyl oxidase-like 1 [Source:ZFIN;Acc:ZDB-GENE-060503-693]	18
ENSDARG00000078179	572313	retained_intron	fndc3ba	3634	25	2.40026	1.81734	18.0574	2.14345e-05	0.000448126	0.653192	0.360406	0.51217	0.287906	3.27047	4.45931	1.89976	0.399039	1.01089	28	13	24	120	175	72	fibronectin type III domain containing 3Ba [Source:ZFIN;Acc:ZDB-GENE-070510-1]	2
ENSDARG00000030616	405781	protein_coding	nfe2l1a	3302	6	2.64123	5.37583	18.05	2.15175e-05	0.000449228	7.18868	7.32265	3.59337	0.350542	15.0871	70.5583	40.7409	0.658971	1.24585	280	240	153	503	2516	1403	nuclear factor, erythroid 2-like 1a [Source:ZFIN;Acc:ZDB-GENE-040630-5]	3
ENSDARG00000063167	563589	protein_coding	chkb	1367	11	-2.06073	4.69014	18.0396	2.16359e-05	0.000451063	49.2402	53.3586	54.9722	0.0562754	28.1835	9.41587	9.04839	0.703772	0.803321	794	724	969	389	139	129	choline kinase beta [Source:ZFIN;Acc:ZDB-GENE-030131-2928]	18
ENSDARG00000093440	678516	protein_coding	tnfaip6	1251	6	2.51112	1.84646	18.0128	2.19429e-05	0.000456819	1.28755	0.805335	2.1077	0.470256	14.4088	4.95943	10.194	0.480395	1.10647	19	10	34	182	67	133	tumor necrosis factor, alpha-induced protein 6 [Source:ZFIN;Acc:ZDB-GENE-060421-2654]	9
ENSDARG00000095627	NA	protein_coding	c1qc	908	2	2.57427	4.97511	17.9919	2.21848e-05	0.000461207	12.6976	24.743	14.6903	0.371557	277.598	54.459	55.6512	0.9942	1.5421	136	223	172	2545	534	527	complement component 1, q subcomponent, C chain [Source:ZFIN;Acc:ZDB-GENE-041010-51]	21
NA	NA	NA	LOC567653	1749	4	-3.97293	2.65941	17.9867	2.22458e-05	0.000461827	0.387765	21.8315	13.6568	0.90497	0.962661	0.370615	1.26092	0.524047	1.53146	8	379	308	17	7	23	NA	NA	NA
ENSDARG00000070792	791200	protein_coding	lrrc15	2151	2	2.63894	3.45605	17.9832	2.22868e-05	0.000462029	2.79825	2.38871	2.019	0.16228	43.0512	6.84496	7.44434	1.08472	1.6377	71	51	56	935	159	167	leucine rich repeat containing 15 [Source:ZFIN;Acc:ZDB-GENE-031113-8]	6
ENSDARG00000074163	572256	protein_coding	zgc:162879	2579	17	3.66182	1.34229	17.9574	2.259e-05	0.000467659	0.26297	0.390645	0.0601404	0.700536	9.10146	1.07717	1.26409	1.20072	1.75996	8	10	2	237	30	34	zgc:162879 [Source:ZFIN;Acc:ZDB-GENE-070424-92]	18
ENSDARG00000038428	337298	protein_coding	sulf1	4597	19	1.88488	4.90644	17.9212	2.30248e-05	0.000475995	5.16359	4.20786	4.92602	0.10441	22.5573	23.407	16.5822	0.178396	0.874504	280	192	292	1047	1162	795	sulfatase 1 [Source:ZFIN;Acc:ZDB-GENE-030131-9242]	24
ENSDARG00000100002	NA	polymorphic_pseudogene	ctbs	1566	7	1.84777	3.93522	17.9123	2.31317e-05	0.000477538	7.84954	9.1998	5.0017	0.291566	38.1997	33.2322	22.2262	0.261849	0.890513	145	143	101	604	562	363	chitobiase, di-N-acetyl- [Source:ZFIN;Acc:ZDB-GENE-050522-422]	11
ENSDARG00000034933	325751	protein_coding	chchd3b	2015	9	4.64626	-0.205194	17.9037	2.32365e-05	0.000479034	0	0.149996	0	1.73205	2.45759	1.74632	0.333099	0.715053	1.12067	0	3	0	50	38	7	coiled-coil-helix-coiled-coil-helix domain containing 3b [Source:ZFIN;Acc:ZDB-GENE-030131-4476]	25
ENSDARG00000026236	393297	protein_coding	zgc:56585	1846	11	-2.4536	5.9467	17.9007	2.32738e-05	0.000479136	79.4938	175.408	45.5812	0.672273	32.9957	15.4502	16.3617	0.457229	1.14839	1731	3214	1085	615	308	315	zgc:56585 [Source:ZFIN;Acc:ZDB-GENE-040426-1084]	21
ENSDARG00000014704	449945	protein_coding	pgm2l1	3355	14	2.54352	3.88081	17.8563	2.38233e-05	0.000489768	1.01073	1.41137	4.09137	0.771467	14.8783	22.9363	7.48788	0.511668	1.12529	40	47	177	504	831	262	phosphoglucomutase 2-like 1 [Source:ZFIN;Acc:ZDB-GENE-041008-205]	15
ENSDARG00000020953	393275	protein_coding	dnajb6b	1832	8	1.84909	3.69692	17.8098	2.44118e-05	0.000501169	4.02589	7.14911	4.82578	0.304177	18.7053	23.7062	23.7095	0.131043	0.845085	87	130	114	346	469	453	DnaJ (Hsp40) homolog, subfamily B, member 6b [Source:ZFIN;Acc:ZDB-GENE-040426-1122]	7
ENSDARG00000003061	791140	protein_coding	cd276	2069	9	2.4913	3.17787	17.7888	2.46835e-05	0.000506046	2.95012	1.65559	2.06153	0.297916	33.5561	6.7582	7.50766	0.957303	1.48912	72	34	55	701	151	162	CD276 molecule [Source:ZFIN;Acc:ZDB-GENE-070112-452]	18
ENSDARG00000098663	368245	protein_coding	fgf19	637	4	5.41531	0.397375	17.7605	2.50533e-05	0.000512665	0.26617	0	0.121744	1.03048	0.62192	19.0435	1.95683	1.42521	2.12008	2	0	1	4	131	13	fibroblast growth factor 19 [Source:ZFIN;Acc:ZDB-GENE-030729-32]	7
ENSDARG00000052497	503757	protein_coding	zgc:110789	2321	12	-3.11834	5.15371	17.7588	2.50756e-05	0.000512665	77.7257	40.5421	23.4892	0.586932	1.49351	4.06948	12.6414	0.961831	1.22462	2128	934	703	35	102	306	zgc:110789 [Source:ZFIN;Acc:ZDB-GENE-050306-38]	18
ENSDARG00000019130	565576	protein_coding	plk2b	2432	14	-1.77704	4.32406	17.7539	2.51398e-05	0.000513068	21.124	19.1801	25.2551	0.141967	9.93666	6.09215	6.89961	0.265236	0.730462	606	463	792	244	160	175	polo-like kinase 2b (Drosophila) [Source:ZFIN;Acc:ZDB-GENE-070720-17]	8
ENSDARG00000015460	323197	protein_coding	racgap1	2208	17	3.38312	2.16179	17.7521	2.51647e-05	0.000513068	0.0383945	1.41448	0.421473	1.13674	6.45918	3.3551	11.8988	0.597526	1.21614	1	31	12	144	80	274	Rac GTPase activating protein 1 [Source:ZFIN;Acc:ZDB-GENE-030131-1917]	23
ENSDARG00000094854	100002785	protein_coding	ms4a17a.8	1041	7	4.57728	0.953706	17.7463	2.52414e-05	0.000513924	0.325745	0.387118	0	0.875601	17.9815	3.55814	0.552651	1.26518	1.93541	4	4	0	189	40	6	membrane-spanning 4-domains, subfamily A, member 17A.8 [Source:ZFIN;Acc:ZDB-GENE-070705-365]	4
ENSDARG00000004094	335159	protein_coding	acsbg2	4095	15	-2.27391	6.68129	17.7319	2.54332e-05	0.000517119	47.9046	84.7804	83.7817	0.291147	26.822	14.2915	12.7612	0.429569	0.891347	2314	3446	4424	1109	632	545	acyl-CoA synthetase bubblegum family member 2 [Source:ZFIN;Acc:ZDB-GENE-030131-7099]	8
ENSDARG00000012684	378746	protein_coding	atp2b1a	5972	21	-2.17913	6.13496	17.7134	2.56808e-05	0.000520722	24.4303	43.8619	32.6073	0.290081	6.78294	8.85382	9.84217	0.183824	0.8776	1721	2600	2511	409	571	613	ATPase, Ca++ transporting, plasma membrane 1a [Source:ZFIN;Acc:ZDB-GENE-030925-29]	4
ENSDARG00000015349	541486	protein_coding	mfge8a	4638	21	2.28158	2.89553	17.7145	2.56655e-05	0.000520722	0.913918	0.760276	1.08685	0.177523	11.0828	3.05475	2.79096	0.835219	1.33542	50	35	65	519	153	135	milk fat globule-EGF factor 8 protein a [Source:ZFIN;Acc:ZDB-GENE-050327-9]	7
ENSDARG00000038812	402908	protein_coding	e2f5	3876	11	4.37533	-0.904364	17.7015	2.58424e-05	0.000523282	0	0.0259926	0.020008	0.88774	0.689913	0.28669	0.346333	0.49353	1.08918	0	1	1	27	12	14	E2F transcription factor 5 [Source:ZFIN;Acc:ZDB-GENE-030828-3]	2
ENSDARG00000024471	562522	protein_coding	nsl1	1078	6	3.12683	0.68251	17.6912	2.5983e-05	0.000525411	0.157282	0.84112	0.503579	0.682955	4.50186	2.92062	7.64944	0.479155	1.12584	2	9	7	49	34	86	NSL1, MIS12 kinetochore complex component [Source:ZFIN;Acc:ZDB-GENE-041014-362]	20
ENSDARG00000090977	567504	protein_coding	ifit12	1452	2	3.03852	2.82994	17.6773	2.61736e-05	0.000527105	1.22609	3.88558	0.534098	0.940197	13.5738	5.93104	31.8296	0.777652	1.37005	21	56	10	199	93	482	interferon-induced protein with tetratricopeptide repeats 12 [Source:ZFIN;Acc:ZDB-GENE-120406-2]	12
ENSDARG00000040812	403014	protein_coding	ncf4	2226	10	2.59769	4.32533	17.6782	2.61611e-05	0.000527105	3.46565	6.11002	3.72775	0.328556	75.8601	13.5615	12.0179	1.07715	1.61993	91	135	107	1705	326	279	neutrophil cytosolic factor 4 [Source:ZFIN;Acc:ZDB-GENE-041124-1]	22
ENSDARG00000007221	360218	protein_coding	pbk	1699	8	2.93253	2.81672	17.6806	2.61281e-05	0.000527105	0.249485	2.13473	2.55613	0.745879	8.80233	9.64704	24.2675	0.610665	1.23347	5	36	56	151	177	430	PDZ binding kinase [Source:ZFIN;Acc:ZDB-GENE-030523-2]	20
ENSDARG00000007264	30232	protein_coding	gbas	1380	10	1.80805	3.70247	17.617	2.70161e-05	0.000542595	5.09879	7.44655	8.99143	0.273031	37.4633	24.8948	27.4453	0.22194	0.871745	83	102	160	522	371	395	glioblastoma amplified sequence [Source:ZFIN;Acc:ZDB-GENE-991008-18]	15
ENSDARG00000067797	751704	protein_coding	spi1a	2122	6	2.71239	5.06672	17.611	2.71019e-05	0.00054358	3.43575	11.632	6.94378	0.56047	127.885	22.6483	28.5124	0.990892	1.55715	86	245	190	2740	519	631	Spi-1 proto-oncogene a [Source:ZFIN;Acc:ZDB-GENE-060825-351]	25
ENSDARG00000005821	562473	protein_coding	ncf2	2362	14	3.9325	4.31311	17.6081	2.71428e-05	0.000543664	1.18441	2.26063	1.9043	0.307468	98.6215	5.88066	2.92282	1.5197	2.25366	33	53	58	2352	150	72	neutrophil cytosolic factor 2 [Source:ZFIN;Acc:ZDB-GENE-070209-29]	7
ENSDARG00000041787	322617	protein_coding	cx32.3	1307	2	-2.49577	7.48372	17.6026	2.72221e-05	0.000544515	226.629	542.202	450.651	0.399402	59.4093	116.052	71.015	0.364179	1.00002	3494	7034	7595	784	1638	968	connexin 32.3 [Source:ZFIN;Acc:ZDB-GENE-030131-1337]	20
ENSDARG00000061551	NA	retained_intron	rap1gap2a	1961	14	-2.15042	3.73689	17.5989	2.7274e-05	0.000544817	11.3696	21.9374	24.163	0.356794	2.77779	7.03595	4.88959	0.434413	0.902015	263	427	611	55	149	100	RAP1 GTPase activating protein 2a [Source:ZFIN;Acc:ZDB-GENE-061013-179]	15
ENSDARG00000034650	407736	protein_coding	fabp7b	666	4	2.27768	3.76576	17.5854	2.74684e-05	0.000547962	15.7839	14.3709	5.9386	0.442468	128.932	54.6428	31.5297	0.709781	1.24654	124	95	51	867	393	219	fatty acid binding protein 7, brain, b [Source:ZFIN;Acc:ZDB-GENE-040614-4]	20
ENSDARG00000019398	NA	protein_coding	psma6a	883	7	2.0367	4.78097	17.568	2.77219e-05	0.000552273	15.2653	28.8665	19.6732	0.326283	73.5796	78.3383	145.293	0.404771	0.983408	159	253	224	656	747	1338	proteasome (prosome, macropain) subunit, alpha type, 6a [Source:ZFIN;Acc:ZDB-GENE-020326-1]	17
ENSDARG00000056726	569131	protein_coding	mettl7a	1841	3	-2.55612	5.39853	17.5647	2.77702e-05	0.000552493	71.8815	108.409	26.6226	0.594028	7.15504	19.8682	12.2916	0.48802	1.12984	1561	1981	632	133	395	236	methyltransferase like 7A [Source:ZFIN;Acc:ZDB-GENE-061027-239]	6
ENSDARG00000044802	569798	protein_coding	aadacl4	1569	4	-3.66682	0.150211	17.5472	2.80257e-05	0.000556826	3.67413	1.09159	1.43339	0.678876	0.0631235	0.177057	0.30556	0.666753	1.1841	68	17	29	1	3	5	arylacetamide deacetylase-like 4 [Source:ZFIN;Acc:ZDB-GENE-080919-2]	11
ENSDARG00000006025	556618	protein_coding	tp53i11b	1283	8	3.19623	1.58015	17.5213	2.84111e-05	0.000563728	0.594681	0.942299	0.725341	0.232839	18.2951	6.56794	1.34523	0.993632	1.61701	9	12	12	237	91	18	tumor protein p53 inducible protein 11b [Source:ZFIN;Acc:ZDB-GENE-030131-6328]	18
ENSDARG00000075619	100126022	protein_coding	cenpo	1254	6	3.7938	0.338707	17.5064	2.86348e-05	0.000566536	0	0.401704	0.247372	0.936592	2.52736	1.62457	6.19352	0.701684	1.27082	0	5	4	32	22	81	centromere protein O [Source:ZFIN;Acc:ZDB-GENE-070928-16]	17
ENSDARG00000002396	402986	protein_coding	cry-dash	1933	14	-2.03665	2.28357	17.5087	2.85993e-05	0.000566536	6.71008	6.87981	7.06104	0.025497	3.22792	1.53297	1.33931	0.51097	0.78682	153	132	176	63	32	27	cryptochrome DASH [Source:ZFIN;Acc:ZDB-GENE-040617-2]	24
ENSDARG00000054929	541538	protein_coding	zgc:110540	1548	7	3.10591	2.62949	17.5042	2.86675e-05	0.000566536	0.273821	3.64461	0.551074	1.256	10.9406	10.6479	20.5025	0.399634	1.1053	5	56	11	171	178	331	zgc:110540 [Source:ZFIN;Acc:ZDB-GENE-050327-77]	21
ENSDARG00000062721	558211	protein_coding	dennd4a	5053	28	4.12508	2.86885	17.4742	2.91228e-05	0.000574768	0.150995	0.179443	0.445078	0.62746	16.8759	0.788013	0.645178	1.52872	2.20328	9	9	29	861	43	34	DENN/MADD domain containing 4A [Source:ZFIN;Acc:ZDB-GENE-060503-285]	18
ENSDARG00000103659	393580	protein_coding	bco1l	2110	11	-2.77193	6.65754	17.4367	2.97036e-05	0.000583894	109.525	170.602	154.955	0.218759	6.80612	29.2285	34.7639	0.627323	0.988237	2726	3573	4216	145	666	765	beta-carotene oxygenase 1, like [Source:ZFIN;Acc:ZDB-GENE-040426-1191]	7
ENSDARG00000042925	493633	protein_coding	mfng	1840	8	2.9047	3.26306	17.4373	2.96937e-05	0.000583894	1.70472	3.28524	1.39086	0.477362	48.0133	6.44179	5.9928	1.19766	1.77689	37	60	33	892	128	115	MFNG O-fucosylpeptide 3-beta-N-acetylglucosaminyltransferase [Source:ZFIN;Acc:ZDB-GENE-041130-1]	22
ENSDARG00000000767	30117	protein_coding	spi1b	1033	6	3.2308	4.54176	17.4399	2.96529e-05	0.000583894	4.92401	12.5812	5.33023	0.566018	229.817	24.2035	19.0285	1.321	1.9619	60	129	71	2397	270	205	Spi-1 proto-oncogene b [Source:ZFIN;Acc:ZDB-GENE-980526-164]	7
ENSDARG00000054418	797699	protein_coding	ssuh2.2	1305	13	2.80026	2.53283	17.4312	2.97896e-05	0.000584808	1.88389	2.54764	1.24795	0.343285	37.9467	6.95392	5.14325	1.10535	1.67305	29	33	21	500	98	70	ssu-2 homolog, tandem duplicate 2 [Source:ZFIN;Acc:ZDB-GENE-060421-4694]	22
ENSDARG00000054583	447825	protein_coding	mfsd6b	2205	4	1.88522	2.53899	17.4261	2.98688e-05	0.000585587	1.57632	2.14745	2.00472	0.155662	8.30955	7.60124	8.8275	0.0746519	0.844701	41	47	57	185	181	203	major facilitator superfamily domain containing 6b [Source:ZFIN;Acc:ZDB-GENE-040912-84]	9
ENSDARG00000044775	562250	protein_coding	fut7	1268	2	3.959	1.84318	17.4039	3.02203e-05	0.000591694	0.534858	0.794538	0.366961	0.380977	30.4621	2.99419	1.05867	1.42945	2.13582	8	10	6	390	41	14	fucosyltransferase 7 (alpha (1,3) fucosyltransferase) [Source:ZFIN;Acc:ZDB-GENE-060929-997]	21
NA	NA	NA	si:ch211-244o22.2	3453	13	2.63972	2.10177	17.3856	3.05136e-05	0.000596647	0.368267	1.13789	0.291968	0.780692	3.41322	2.35994	6.74776	0.54883	1.07569	15	39	13	119	88	243	NA	NA	NA
ENSDARG00000046053	NA	protein_coding	slc27a6	1552	9	3.87042	0.545252	17.3735	3.07081e-05	0.000598869	0.273116	0.129829	0.149905	0.420998	4.53086	0.417658	5.12786	0.763527	1.41283	5	2	3	71	7	83	solute carrier family 27 (fatty acid transporter), member 6 [Source:ZFIN;Acc:ZDB-GENE-060825-27]	10
ENSDARG00000090730	792472	protein_coding	zgc:158446	2500	18	3.36794	6.70062	17.3737	3.07052e-05	0.000598869	9.52872	24.7033	4.99429	0.789426	399.491	50.0785	55.8817	1.18753	1.84074	281	613	161	10084	1352	1457	zgc:158446 [Source:ZFIN;Acc:ZDB-GENE-030131-2319]	21
ENSDARG00000009612	406819	protein_coding	chia.3	1735	12	-3.37399	14.2239	17.3697	3.07697e-05	0.000599281	35625	31362.8	36989.9	0.0846877	939.375	5069.82	5221.39	0.649027	1.04615	729098	540108	827551	16456	94990	94479	chitinase, acidic.3 [Source:ZFIN;Acc:ZDB-GENE-040426-2891]	11
ENSDARG00000015502	NA	protein_coding	adam10b	3312	16	1.9973	2.93262	17.361	3.09103e-05	0.000601228	1.71495	1.39927	1.56882	0.101208	13.0081	5.9553	4.11101	0.610516	1.11466	67	46	67	435	213	142	ADAM metallopeptidase domain 10b [Source:ZFIN;Acc:ZDB-GENE-071115-1]	25
ENSDARG00000042728	324855	protein_coding	plaa	2631	14	1.80378	4.06314	17.3447	3.11774e-05	0.000605628	4.51103	6.31826	3.89082	0.257029	20.0265	16.4013	23.1421	0.169897	0.846147	140	165	132	532	466	635	phospholipase A2-activating protein [Source:ZFIN;Acc:ZDB-GENE-030826-13]	7
ENSDARG00000075343	100004617	protein_coding	csf1a	2347	7	3.32159	1.21823	17.3345	3.13438e-05	0.000608062	0.0361206	0.343408	0.49564	0.802402	5.73905	1.02583	4.00371	0.664085	1.2343	1	8	15	136	26	98	colony stimulating factor 1a (macrophage) [Source:ZFIN;Acc:ZDB-GENE-080204-107]	11
ENSDARG00000019353	321357	protein_coding	sparc	1684	10	2.28987	5.95576	17.3231	3.15333e-05	0.000610138	20.1366	23.8109	21.0456	0.0883332	104.51	67.9658	193.649	0.529733	1.10687	400	398	457	1777	1236	3401	secreted protein, acidic, cysteine-rich (osteonectin) [Source:ZFIN;Acc:ZDB-GENE-030131-9]	14
ENSDARG00000018361	368270	protein_coding	sult1st3	1484	8	-2.20131	6.71714	17.324	3.15187e-05	0.000610138	169.836	186.084	245.979	0.19988	71.0771	51.2923	35.1492	0.342716	0.845123	2973	2741	4707	1065	822	544	sulfotransferase family 1, cytosolic sulfotransferase 3 [Source:ZFIN;Acc:ZDB-GENE-030804-28]	8
ENSDARG00000090783	405825	protein_coding	mfap4	967	5	2.54305	3.68935	17.2556	3.26736e-05	0.000631376	6.66278	5.41765	7.77917	0.178454	110.102	21.4504	17.055	1.0598	1.60262	76	52	97	1075	224	172	microfibrillar-associated protein 4 [Source:ZFIN;Acc:ZDB-GENE-040426-2246]	1
ENSDARG00000042535	408256	protein_coding	actc1a	1309	9	-2.12248	3.0099	17.2374	3.29882e-05	0.000634968	26.5529	12.2375	12.1451	0.488371	3.10212	4.95191	5.49379	0.277688	0.947284	410	159	205	41	70	75	actin, alpha, cardiac muscle 1a [Source:ZFIN;Acc:ZDB-GENE-040520-4]	20
ENSDARG00000060081	568520	protein_coding	crb2b	5691	15	3.72186	0.54715	17.2378	3.29814e-05	0.000634968	0	0.0708118	0.0953888	0.893981	1.77511	0.764757	0.269576	0.819362	1.16364	0	4	7	102	47	16	crumbs family member 2b [Source:ZFIN;Acc:ZDB-GENE-060610-1]	8
ENSDARG00000015355	564241	protein_coding	fosl1a	1743	4	2.77595	2.16719	17.2412	3.29217e-05	0.000634968	0.680924	1.73404	0.934351	0.492335	20.3991	5.25959	2.9156	0.99636	1.54406	14	30	21	359	99	53	FOS-like antigen 1a [Source:ZFIN;Acc:ZDB-GENE-061207-7]	14
ENSDARG00000099824	NA	protein_coding	nots	1283	10	7.05067	3.97245	17.2293	3.31285e-05	0.000636841	0.198227	0.706724	0.0604451	1.0578	0.308779	138.36	0.448409	1.71791	2.585	3	9	1	4	1917	6	nothepsin [Source:ZFIN;Acc:ZDB-GENE-010620-1]	KN149830.1
ENSDARG00000060926	562396	protein_coding	rnf19b	2115	9	2.01391	3.72244	17.2025	3.35986e-05	0.000644206	4.93018	5.04928	2.82337	0.293411	30.1571	22.373	9.65649	0.499242	1.04059	123	106	77	644	511	213	ring finger protein 19B [Source:ZFIN;Acc:ZDB-GENE-060503-281]	19
ENSDARG00000041540	791732	protein_coding	sult1st2	1890	10	-2.31108	6.74968	17.2034	3.35839e-05	0.000644206	139.094	214.448	142.587	0.25719	54.9703	45.2715	18.974	0.468689	0.892453	3101	4023	3475	1049	924	374	sulfotransferase family 1, cytosolic sulfotransferase 2 [Source:ZFIN;Acc:ZDB-GENE-030804-27]	8
ENSDARG00000011521	322660	protein_coding	upb1	1313	10	2.07787	3.38368	17.1988	3.36644e-05	0.000644632	2.38894	7.74981	5.72921	0.511856	19.5366	26.6589	29.9412	0.209587	0.908443	37	101	97	259	378	410	ureidopropionase, beta [Source:ZFIN;Acc:ZDB-GENE-030131-1380]	8
ENSDARG00000075621	NA	protein_coding	birc5a	1201	4	2.8972	1.57957	17.1956	3.37212e-05	0.000644877	0.211761	1.76161	1.03315	0.773707	10.1432	3.77805	11.9756	0.498429	1.13762	3	21	16	123	49	150	baculoviral IAP repeat containing 5a [Source:ZFIN;Acc:ZDB-GENE-030826-1]	12
ENSDARG00000071863	556734	protein_coding	itgb1a	2412	15	2.40775	3.01281	17.1932	3.37644e-05	0.000644877	1.195	2.21377	2.02559	0.299256	24.8423	6.94889	4.33311	0.92703	1.43928	34	53	63	605	181	109	integrin, beta 1a [Source:ZFIN;Acc:ZDB-GENE-060803-2]	24
ENSDARG00000009123	558139	protein_coding	sele	4592	18	3.63713	3.93707	17.1884	3.38501e-05	0.000645682	0.959996	0.416856	1.11463	0.441267	37.0325	2.5812	2.00456	1.44593	2.1285	52	19	66	1717	128	96	selectin E [Source:ZFIN;Acc:ZDB-GENE-041014-221]	20
ENSDARG00000039354	436865	protein_coding	ska1	1378	6	3.49732	0.686108	17.1734	3.41182e-05	0.000649958	0.0615204	0.731114	0.168834	1.12215	2.73117	2.28478	6.95826	0.646152	1.19733	1	10	3	38	34	100	spindle and kinetochore associated complex subunit 1 [Source:ZFIN;Acc:ZDB-GENE-040718-334]	10
ENSDARG00000007278	445406	protein_coding	ect2	3078	24	3.84142	1.19372	17.1685	3.42054e-05	0.000650783	0	0.458241	0.0503906	1.48213	2.3811	1.08305	4.51699	0.651758	1.12643	0	14	2	74	36	145	epithelial cell transforming 2 [Source:ZFIN;Acc:ZDB-GENE-040831-2]	11
ENSDARG00000036967	NA	protein_coding	smox	1909	3	3.79661	2.64341	17.1256	3.49873e-05	0.000664804	0.488489	0.686075	1.0156	0.364757	36.7317	1.79478	2.05934	1.48536	2.18968	11	13	25	708	37	41	spermine oxidase [Source:ZFIN;Acc:ZDB-GENE-031201-3]	1
ENSDARG00000074319	555721	protein_coding	sall1a	5161	3	4.53117	1.33196	17.1012	3.54406e-05	0.000672554	0	0	0.180316	1.73205	4.68242	0.645926	0.538783	1.20775	1.51545	0	0	12	244	36	29	spalt-like transcription factor 1a [Source:ZFIN;Acc:ZDB-GENE-020228-2]	7
ENSDARG00000053097	140427	protein_coding	hsf2	2055	12	-1.7055	3.44856	17.0889	3.56693e-05	0.000676028	13.8198	15.0999	13.0573	0.073767	5.97619	4.46106	4.75925	0.158454	0.705222	335	308	346	124	99	102	heat shock transcription factor 2 [Source:ZFIN;Acc:ZDB-GENE-011128-1]	20
ENSDARG00000045548	NA	protein_coding	lepb	509	2	8.52449	0.350362	17.0863	3.57192e-05	0.000676106	0	0	0		30.3544	0.181927	0	1.7166	2.43202	0	0	0	156	1	0	leptin b [Source:ZFIN;Acc:ZDB-GENE-041210-183]	4
ENSDARG00000099155	393391	protein_coding	tpst2	2897	6	1.86794	2.5168	17.0207	3.6974e-05	0.000698964	1.52168	1.66927	1.15109	0.184455	6.4956	5.68965	6.35481	0.0696545	0.834773	52	48	43	190	178	192	tyrosylprotein sulfotransferase 2 [Source:ZFIN;Acc:ZDB-GENE-040426-1400]	10
ENSDARG00000014427	337663	protein_coding	mxe	1889	11	2.86547	3.29007	17.0027	3.73258e-05	0.000704715	1.57074	1.65335	3.07905	0.403601	47.5543	6.27469	5.98963	1.1994	1.78118	35	31	75	907	128	118	myxovirus (influenza virus) resistance E [Source:ZFIN;Acc:ZDB-GENE-030131-9609]	9
ENSDARG00000010936	100136865	protein_coding	abcb4	2152	15	-2.28202	7.8869	16.9847	3.76819e-05	0.000710457	342.803	307.767	294.564	0.0791296	105.714	71.6881	56.0517	0.326304	0.839867	8702	6574	8174	2297	1666	1258	ATP-binding cassette, sub-family B (MDR/TAP), member 4 [Source:ZFIN;Acc:ZDB-GENE-080204-52]	16
ENSDARG00000018968	30183	protein_coding	acvr1ba	1527	9	2.663	2.06452	16.9825	3.7726e-05	0.000710457	1.55449	0.857706	1.26966	0.285441	21.0794	5.27588	3.5792	0.967244	1.52114	28	13	25	325	87	57	activin A receptor, type IBa [Source:ZFIN;Acc:ZDB-GENE-980526-527]	23
ENSDARG00000023712	404730	protein_coding	mao	4435	15	-2.72845	8.39664	16.9366	3.86491e-05	0.000726917	220.396	277.413	191.666	0.189903	15.0739	45.7471	55.3905	0.543474	0.970368	11530	12212	10961	675	2191	2562	monoamine oxidase [Source:ZFIN;Acc:ZDB-GENE-040329-3]	9
ENSDARG00000092894	796649	protein_coding	si:ch211-114l13.9	1043	2	2.20395	2.79978	16.9171	3.9048e-05	0.000733488	3.00736	7.82411	1.71014	0.770571	23.6445	24.6817	17.6509	0.172578	0.92275	37	81	23	249	278	192	si:ch211-114l13.9 [Source:ZFIN;Acc:ZDB-GENE-070424-116]	1
ENSDARG00000017489	403118	protein_coding	zgc:123068	574	5	2.57718	2.65302	16.8974	3.94558e-05	0.000740209	3.69229	4.38796	7.70107	0.407205	67.9827	40.4926	9.02053	0.753307	1.33189	25	25	57	394	251	54	zgc:123068 [Source:ZFIN;Acc:ZDB-GENE-051030-98]	13
ENSDARG00000098946	NA	protein_coding	pald1a	2875	19	2.9985	4.05887	16.8907	3.9595e-05	0.00074188	1.82819	2.48802	2.31979	0.155003	57.4953	5.44331	5.80312	1.30702	1.91762	62	71	86	1669	169	174	phosphatase domain containing, paladin 1a [Source:ZFIN;Acc:ZDB-GENE-030804-26]	12
ENSDARG00000041041	NA	protein_coding	cxcr3.2	1886	3	2.85751	3.98574	16.8845	3.97247e-05	0.00074337	1.48334	7.15809	2.17933	0.858082	70.7885	11.4892	14.0828	1.04336	1.61605	33	134	53	1348	234	277	chemokine (C-X-C motif) receptor 3, tandem duplicate 2 [Source:ZFIN;Acc:ZDB-GENE-041114-186]	16
ENSDARG00000102632	777766	protein_coding	ubc	1837	2	2.44483	9.36589	16.875	3.99231e-05	0.000746138	154.783	220.306	205.466	0.177539	936.009	1384.83	1311.28	0.198826	0.981268	3354	4017	4867	17361	27472	25122	ubiquitin C [Source:ZFIN;Acc:ZDB-GENE-061110-88]	10
ENSDARG00000019098	324098	protein_coding	cd82a	2006	11	2.19238	5.99402	16.8549	4.03484e-05	0.000753137	19.778	20.6919	18.6726	0.051292	65.4677	149.149	94.7855	0.411705	1.01901	468	412	483	1326	3231	1983	CD82 molecule a [Source:ZFIN;Acc:ZDB-GENE-030131-2818]	7
ENSDARG00000096939	NA	antisense	id1	1004	2	1.893	4.84748	16.8206	4.10856e-05	0.000765931	25.3312	17.1592	19.9285	0.199753	140.374	62.6254	79.1719	0.435435	0.989247	300	171	258	1423	679	829		11
ENSDARG00000003517	437018	protein_coding	impa1	1267	9	1.74857	3.99158	16.8087	4.13427e-05	0.000769754	8.56449	12.8022	8.56918	0.245051	41.3517	43.7058	32.2391	0.154895	0.836417	128	161	140	529	598	426	inositol(myo)-1(or 4)-monophosphatase 1 [Source:ZFIN;Acc:ZDB-GENE-040718-245]	2
ENSDARG00000030872	492488	protein_coding	cetp	1803	16	3.53756	1.30382	16.7924	4.17006e-05	0.000774085	0.376151	0.391144	0.301086	0.135493	1.15355	11.145	1.80815	1.18862	1.8262	8	7	7	21	217	34	cholesteryl ester transfer protein, plasma [Source:ZFIN;Acc:ZDB-GENE-041114-54]	18
ENSDARG00000016570	407651	protein_coding	prlra	2003	8	4.18279	0.35627	16.7909	4.17322e-05	0.000774085	0	0.0502983	0.232305	1.29741	5.48853	0.92462	0.76593	1.12074	1.54225	0	1	6	111	20	16	prolactin receptor a [Source:ZFIN;Acc:ZDB-GENE-080103-2]	21
ENSDARG00000068865	559161	protein_coding	si:dkey-61p9.7	1817	12	6.57875	-1.38812	16.7955	4.16327e-05	0.000774085	0	0	0		0.272539	0.203854	1.37205	1.06392	1.73524	0	0	0	5	4	26	si:dkey-61p9.7 [Source:ZFIN;Acc:ZDB-GENE-041210-241]	4
ENSDARG00000053254	30429	protein_coding	mylpfa	1407	7	7.79134	-0.405099	16.7876	4.18059e-05	0.000774482	0	0	0		0.49274	0	4.97484	1.504	2.19527	0	0	0	7	0	73	myosin light chain, phosphorylatable, fast skeletal muscle a [Source:ZFIN;Acc:ZDB-GENE-990712-15]	3
ENSDARG00000010565	445293	protein_coding	aqp4	1015	5	6.99264	0.726547	16.7781	4.20159e-05	0.000775461	0	0.0992586	0	1.73205	20.0033	0.182464	0.0944679	1.69659	2.35964	0	1	0	205	2	1	aquaporin 4 [Source:ZFIN;Acc:ZDB-GENE-040724-152]	20
ENSDARG00000056134	555815	protein_coding	c1qtnf5	1088	3	2.04348	2.44806	16.7794	4.19866e-05	0.000775461	2.72714	4.62994	2.70859	0.329033	22.6665	9.10687	17.3615	0.417203	0.993366	35	50	38	249	107	197	C1q and tumor necrosis factor related protein 5 [Source:ZFIN;Acc:ZDB-GENE-050706-101]	15
ENSDARG00000030494	321932	protein_coding	hfe2	1714	5	4.38807	-0.912149	16.7783	4.201e-05	0.000775461	0	0.0587792	0.0452457	0.88774	0.693401	1.51273	0.671306	0.499971	1.01127	0	1	1	12	28	12	hemochromatosis type 2 [Source:ZFIN;Acc:ZDB-GENE-030131-651]	16
ENSDARG00000079703	794946	retained_intron	si:dkey-18p12.4	1373	11	9.12716	0.901327	16.7634	4.23423e-05	0.000780511	0	0	0		17.2402	0	0	1.73205	2.44949	0	0	0	239	0	0	si:dkey-18p12.4 [Source:ZFIN;Acc:ZDB-GENE-070912-408]	9
ENSDARG00000058100	561172	protein_coding	b3gnt3	1864	3	1.78707	3.54367	16.748	4.26881e-05	0.000785906	3.72937	5.8373	4.95095	0.218713	28.267	17.9836	13.7346	0.373697	0.925817	82	108	119	532	362	267	UDP-GlcNAc:betaGal beta-1,3-N-acetylglucosaminyltransferase 3 [Source:ZFIN;Acc:ZDB-GENE-030131-8875]	8
ENSDARG00000040930	768177	protein_coding	deptor	2660	10	1.83049	3.00862	16.7428	4.28035e-05	0.000787053	1.97596	2.99212	1.89505	0.267246	8.63815	12.1843	7.38962	0.264504	0.869971	62	79	65	232	350	205	DEP domain containing MTOR-interacting protein [Source:ZFIN;Acc:ZDB-GENE-061013-453]	16
ENSDARG00000069432	405802	protein_coding	plscr3b	1548	9	2.98366	4.64598	16.7355	4.29701e-05	0.000789136	5.3669	7.80988	5.66103	0.212395	160.717	15.912	15.6092	1.30605	1.91617	98	120	113	2512	266	252	phospholipid scramblase 3b [Source:ZFIN;Acc:ZDB-GENE-040426-2517]	7
ENSDARG00000045676	415241	protein_coding	calua	1988	7	1.92543	4.03927	16.6909	4.39924e-05	0.00080691	8.31546	5.67591	3.74492	0.388086	22.618	23.7091	31.9295	0.19514	0.880415	195	112	96	454	509	662	calumenin a [Source:ZFIN;Acc:ZDB-GENE-040625-166]	4
ENSDARG00000101789	100137725	protein_coding	cyp1c2	2180	2	4.29894	2.85801	16.6862	4.41007e-05	0.000807894	0.233326	0.277287	1.06722	0.892248	39.4346	1.18937	1.80334	1.54894	2.27175	6	6	30	868	28	41	cytochrome P450, family 1, subfamily C, polypeptide 2 [Source:ZFIN;Acc:ZDB-GENE-050705-1]	17
ENSDARG00000102583	503594	protein_coding	il4r.1	1117	7	2.07984	2.45968	16.6837	4.41584e-05	0.000807952	2.80813	4.50973	2.36055	0.351482	25.4474	15.0051	8.66998	0.517404	1.0606	37	50	34	287	181	101	interleukin 4 receptor, tandem duplicate 1 [Source:ZFIN;Acc:ZDB-GENE-050227-5]	3
ENSDARG00000021059	64608	protein_coding	alas1	2040	10	3.10703	9.88972	16.6512	4.49219e-05	0.000820906	206.369	197.791	100.398	0.349984	547.103	3235.94	1091.54	0.874872	1.49499	4966	4005	2641	11269	71288	23223	aminolevulinate, delta-, synthase 1 [Source:ZFIN;Acc:ZDB-GENE-001229-2]	11
ENSDARG00000043518	557525	protein_coding	si:dkey-239i20.2	2310	9	-2.17442	6.15677	16.6434	4.51072e-05	0.000823276	67.1962	135.682	63.8873	0.455785	18.0074	25.1746	23.9505	0.171322	0.958186	1831	3111	1903	420	628	577	si:dkey-239i20.2 [Source:ZFIN;Acc:ZDB-GENE-041001-98]	20
ENSDARG00000040433	393204	protein_coding	cyp2k22	1775	9	4.65115	1.91232	16.6375	4.52483e-05	0.000824834	0.334324	0	0.436908	0.888711	5.69136	0.260847	17.6104	1.12993	1.80143	7	0	10	102	5	326	cytochrome P450, family 2, subfamily K, polypeptide 22 [Source:ZFIN;Acc:ZDB-GENE-040426-822]	3
ENSDARG00000020364	282672	protein_coding	fbp1b	1354	7	-2.33129	8.22992	16.5994	4.61656e-05	0.000840521	592.987	614.083	708.212	0.0960937	118.059	147.176	175.128	0.194406	0.861021	9471	8253	12365	1614	2152	2473	fructose-1,6-bisphosphatase 1b [Source:ZFIN;Acc:ZDB-GENE-021206-11]	5
ENSDARG00000091511	552981	protein_coding	gpx7	958	3	2.8623	0.448476	16.59	4.6395e-05	0.000842624	0.53095	0.525822	0.566657	0.0411059	3.6184	3.6731	6.60585	0.368969	1.10955	6	5	7	35	38	66	glutathione peroxidase 7 [Source:ZFIN;Acc:ZDB-GENE-050522-419]	23
ENSDARG00000070057	100149419	protein_coding	si:dkey-69o16.5	1133	8	-2.22763	6.11975	16.5911	4.63684e-05	0.000842624	199.854	202.473	124.506	0.252134	26.137	43.971	57.5478	0.370217	0.885141	2671	2277	1819	299	538	680	si:dkey-69o16.5 [Source:ZFIN;Acc:ZDB-GENE-081104-432]	9
ENSDARG00000026829	336381	protein_coding	cotl1	1265	4	2.5503	8.36846	16.5724	4.68269e-05	0.000849426	85.3112	237.095	82.946	0.653677	938.108	676.168	1097.18	0.235213	1.01378	1273	2977	1353	11982	9237	14475	coactosin-like F-actin binding protein 1 [Source:ZFIN;Acc:ZDB-GENE-030131-8325]	18
ENSDARG00000019208	402833	protein_coding	camsap1a	5638	19	4.01443	0.0452229	16.5669	4.69631e-05	0.000850855	0.0300727	0.0178694	0.0412652	0.393518	1.54587	0.213517	0.238097	1.1448	1.53336	2	1	3	88	13	14	calmodulin regulated spectrin-associated protein 1a [Source:ZFIN;Acc:ZDB-GENE-060518-4]	21
ENSDARG00000023713	335821	protein_coding	aqp1a.1	1180	4	2.67823	3.14198	16.5543	4.72768e-05	0.000855491	1.22134	5.37889	3.87755	0.602802	60.4317	12.1637	11.0511	1.01119	1.56351	17	63	59	720	155	136	aquaporin 1a (Colton blood group), tandem duplicate 1 [Source:ZFIN;Acc:ZDB-GENE-030131-7764]	2
ENSDARG00000029036	378969	protein_coding	rab32a	1608	3	1.93859	4.27959	16.5485	4.74204e-05	0.000857041	8.27717	11.591	6.17322	0.314649	70.5851	25.7416	25.1638	0.643477	1.12649	157	185	128	1146	447	422	RAB32a, member RAS oncogene family [Source:ZFIN;Acc:ZDB-GENE-031006-10]	20
ENSDARG00000029747	553530	protein_coding	mep1a.1	1996	14	-3.17258	8.97806	16.5427	4.75668e-05	0.000858639	874.933	794.825	689.451	0.118295	21.3364	79.3323	189.464	0.883048	1.03031	20600	15747	17745	430	1710	3944	meprin A, alpha (PABA peptide hydrolase), tandem duplicate 1 [Source:ZFIN;Acc:ZDB-GENE-041001-209]	20
ENSDARG00000024211	405790	protein_coding	ifng1-2	573	4	5.34606	-0.0902656	16.523	4.80624e-05	0.000866529	0	0	0.270684	1.73205	16.4204	0.808034	1.33871	1.4323	2.03568	0	0	2	95	5	8	interferon, gamma 1-2 [Source:ZFIN;Acc:ZDB-GENE-040629-1]	4
ENSDARG00000059054	393971	protein_coding	pdk2b	2282	11	-2.25156	6.93926	16.5033	4.85652e-05	0.000874528	83.4377	191.826	189.052	0.399251	37.3248	42.2019	33.7824	0.111924	0.939161	2246	4345	5563	860	1040	804	pyruvate dehydrogenase kinase, isozyme 2b [Source:ZFIN;Acc:ZDB-GENE-040426-939]	19
ENSDARG00000075121	797938	protein_coding	hbegfa	1749	6	1.84843	3.18265	16.4986	4.86856e-05	0.000874669	4.36235	4.14741	3.05948	0.181123	26.275	10.8008	13.4316	0.491795	1.00497	90	72	69	464	204	245	heparin-binding EGF-like growth factor a [Source:ZFIN;Acc:ZDB-GENE-080204-119]	14
ENSDARG00000074533	571961	protein_coding	slc25a38b	1807	9	2.28672	1.63742	16.4984	4.86912e-05	0.000874669	0.844466	0.83631	1.20168	0.217138	9.53686	4.30463	3.55522	0.561965	1.12419	18	15	28	174	84	67	solute carrier family 25, member 38b [Source:ZFIN;Acc:ZDB-GENE-110214-1]	6
ENSDARG00000026759	NA	protein_coding	ldlrb	1725	9	2.13321	3.74392	16.495	4.87796e-05	0.000875195	8.64951	3.62107	2.42769	0.673964	22.5641	29.6322	23.5682	0.151418	0.9144	176	62	54	393	552	424	low density lipoprotein receptor b [Source:ZFIN;Acc:ZDB-GENE-040426-1254]	6
NA	NA	NA	zgc:112433	1444	2	3.25338	-0.0869272	16.4566	4.97772e-05	0.000892013	0.117417	0.279079	0.161117	0.449911	3.63515	1.47494	1.46085	0.571282	1.17074	2	4	3	53	23	22	NA	NA	NA
ENSDARG00000053466	550526	protein_coding	timmdc1	1096	8	1.77401	3.86883	16.4295	5.04934e-05	0.000903752	7.3482	15.8107	8.42024	0.437724	49.3397	37.7669	38.6689	0.153535	0.844469	95	172	119	546	447	442	translocase of inner mitochondrial membrane domain containing 1 [Source:ZFIN;Acc:ZDB-GENE-050417-369]	1
ENSDARG00000075931	447860	protein_coding	acsl5	3121	22	-2.68868	8.4145	16.4264	5.05752e-05	0.000904123	358.82	367.32	259.266	0.182916	22.2453	70.17	78.8953	0.534148	0.960942	13210	11379	10434	701	2365	2568	acyl-CoA synthetase long-chain family member 5 [Source:ZFIN;Acc:ZDB-GENE-040912-169]	12
ENSDARG00000078266	30395	protein_coding	twist2	1038	2	6.85596	0.551776	16.4167	5.08365e-05	0.000907698	0	0	0.074712	1.73205	17.0793	0.0892107	0.184749	1.69105	2.32171	0	0	1	179	1	2	twist2 [Source:ZFIN;Acc:ZDB-GENE-980526-235]	9
NA	NA	NA	zgc:194879	1433	2	2.30077	2.53211	16.4039	5.11803e-05	0.000912735	1.41982	3.09343	2.48943	0.363089	6.15117	19.903	12.7802	0.531287	1.08959	24	44	46	89	308	191	NA	NA	NA
ENSDARG00000075161	100009619	protein_coding	defbl1	716	3	7.26792	-0.764998	16.3939	5.14508e-05	0.000916455	0	0	0		7.05458	0	1.60701	1.28063	1.95551	0	0	0	51	0	12	defensin, beta-like 1 [Source:ZFIN;Acc:ZDB-GENE-070207-1]	21
ENSDARG00000069375	100037332	protein_coding	zgc:162608	1316	3	3.88726	3.8175	16.3869	5.16399e-05	0.000918718	0.386512	0.306223	6.0108	1.46368	94.2242	20.2652	16.0294	1.01075	1.70377	6	4	102	1252	288	220	zgc:162608 [Source:ZFIN;Acc:ZDB-GENE-070410-86]	15
ENSDARG00000062955	678606	protein_coding	fam69aa	3033	5	1.98588	2.0225	16.3819	5.17764e-05	0.000920042	0.838527	0.996513	0.894919	0.0879834	3.65729	4.0301	4.86854	0.148223	0.873052	30	30	35	112	132	154	family with sequence similarity 69, member Aa [Source:ZFIN;Acc:ZDB-GENE-060421-4286]	2
ENSDARG00000101456	436725	protein_coding	acp5b	1280	6	2.0357	4.46439	16.373	5.20198e-05	0.000923258	12.7163	9.20895	12.7232	0.175502	28.7837	58.4542	75.2846	0.434599	0.998854	192	117	210	372	808	1005	acid phosphatase 5b, tartrate resistant [Source:ZFIN;Acc:ZDB-GENE-040718-151]	24
ENSDARG00000004059	792268	protein_coding	galk2	1955	10	1.79517	3.20809	16.3659	5.22163e-05	0.000925636	4.20623	2.62819	3.88747	0.233473	13.5263	14.7782	15.5476	0.0697935	0.830552	97	51	98	267	312	317	galactokinase 2 [Source:ZFIN;Acc:ZDB-GENE-041114-143]	25
ENSDARG00000023330	322000	protein_coding	anp32b	1506	7	1.81751	5.03819	16.3476	5.27241e-05	0.000933519	13.904	20.2699	16.0149	0.193823	78.7855	49.0673	79.4584	0.251149	0.88039	247	303	311	1198	798	1248	acidic (leucine-rich) nuclear phosphoprotein 32 family, member B [Source:ZFIN;Acc:ZDB-GENE-030131-719]	1
NA	NA	NA	zgc:153154	1243	6	-6.17645	-0.125262	16.3217	5.34496e-05	0.000945235	0.272808	0.162104	5.98946	1.55638	0	0	0.0771399	1.73205	1.91403	4	2	96	0	0	1	NA	NA	NA
ENSDARG00000016477	406760	nonsense_mediated_decay	eif4a2	1853	11	-1.80537	4.98755	16.3122	5.37171e-05	0.000947794	57.5995	41.2124	38.4617	0.226124	16.9968	13.7427	15.679	0.105786	0.759117	1259	758	919	318	275	303	eukaryotic translation initiation factor 4A, isoform 2 [Source:ZFIN;Acc:ZDB-GENE-040426-2802]	2
ENSDARG00000023176	334082	protein_coding	tdo2b	1793	12	4.40843	-0.124691	16.312	5.37224e-05	0.000947794	0	0.112379	0.0865043	0.88774	2.59616	0.206583	2.56691	0.766115	1.26944	0	2	2	47	4	48	tryptophan 2,3-dioxygenase b [Source:ZFIN;Acc:ZDB-GENE-030131-6014]	11
ENSDARG00000032859	767732	protein_coding	fam84b	1518	1	2.08889	1.71706	16.3038	5.39558e-05	0.000950778	1.00524	1.59285	1.53263	0.234786	9.00371	6.46619	5.49538	0.259219	0.925959	18	24	30	138	106	87	family with sequence similarity 84, member B [Source:ZFIN;Acc:ZDB-GENE-060929-1130]	19
ENSDARG00000098294	100330523	protein_coding	col5a3a	6826	67	4.94354	-1.09226	16.2916	5.43037e-05	0.000955771	0.0124194	0	0	1.73205	0.420771	0.0813953	0.154517	0.815974	1.83764	1	0	0	29	6	11	collagen, type V, alpha 3a [Source:ZFIN;Acc:ZDB-GENE-030131-968]	3
ENSDARG00000099399	568167	protein_coding	thrsp	475	1	6.33829	-1.55543	16.2608	5.51938e-05	0.000970284	0	0	0		1.45955	0.584847	4.03726	0.885374	1.56659	0	0	0	7	3	20	thyroid hormone responsive [Source:ZFIN;Acc:ZDB-GENE-081022-19]	KN150570.1
ENSDARG00000061585	562008	protein_coding	cyp4v7	4657	11	-2.33658	7.56581	16.2468	5.56022e-05	0.000975146	130.849	131.034	91.5726	0.192923	16.8648	36.6267	26.3544	0.371348	0.888183	7188	6057	5499	793	1842	1280	cytochrome P450, family 4, subfamily V, polypeptide 7 [Source:ZFIN;Acc:ZDB-GENE-061103-88]	14
ENSDARG00000071553	100006475	protein_coding	zgc:171500	1808	6	-8.77288	0.532212	16.2471	5.5594e-05	0.000975146	0	0	7.33475	1.73205	0	0	0		2.11562	0	0	171	0	0	0	zgc:171500 [Source:ZFIN;Acc:ZDB-GENE-080204-9]	22
ENSDARG00000059212	795104	protein_coding	ciao1	1798	7	1.70128	3.61149	16.2125	5.662e-05	0.000991822	5.18646	6.16364	5.13269	0.105623	29.6351	15.3476	19.145	0.346203	0.896264	110	110	119	538	298	359	cytosolic iron-sulfur assembly component 1 [Source:ZFIN;Acc:ZDB-GENE-040426-839]	8
ENSDARG00000013719	553652	protein_coding	gtse1	2574	12	2.27275	2.85911	16.1918	5.72405e-05	0.00100087	2.23959	1.91788	0.813473	0.451423	7.31071	4.89266	15.3103	0.594504	1.11919	68	49	27	190	136	411	G-2 and S-phase expressed 1 [Source:ZFIN;Acc:ZDB-GENE-050522-493]	25
ENSDARG00000104773	336038	protein_coding	junbb	1652	1	2.41843	5.11709	16.1908	5.72716e-05	0.00100087	7.54354	12.8679	13.8954	0.298151	149.461	57.9595	21.4754	0.864158	1.39966	147	211	296	2493	1034	370	jun B proto-oncogene b [Source:ZFIN;Acc:ZDB-GENE-040426-2666]	3
NA	NA	NA	si:dkey-226m8.7	702	2	2.39456	6.31406	16.1824	5.75268e-05	0.00100414	44.8028	70.6093	72.8008	0.248187	784.99	270.151	174.56	0.801011	1.3437	371	492	659	5564	2048	1278	NA	NA	NA
ENSDARG00000104149	NA	protein_coding	rraga	1157	8	1.76012	4.21182	16.1674	5.79823e-05	0.0010109	11.7234	16.4575	9.85308	0.268504	41.5167	47.3808	58.8403	0.178921	0.840195	160	189	147	485	592	710	Ras-related GTP binding A [Source:ZFIN;Acc:ZDB-GENE-030131-4083]	14
ENSDARG00000005098	797431	protein_coding	zgc:86764	2087	14	3.15489	1.3697	16.1626	5.81302e-05	0.00101229	0	0.868929	0.40875	1.02072	5.59982	2.35162	5.19166	0.403861	1.04269	0	18	11	118	53	113	zgc:86764 [Source:ZFIN;Acc:ZDB-GENE-040718-435]	21
ENSDARG00000099802	447889	processed_transcript	pnp5b	1146	6	3.29737	2.66825	16.1434	5.8722e-05	0.00102139	2.58912	1.75825	0.812053	0.517009	55.8293	7.0299	3.34677	1.32747	1.96785	35	20	12	646	87	40	purine nucleoside phosphorylase 5b [Source:ZFIN;Acc:ZDB-GENE-040912-54]	2
ENSDARG00000045836	415185	retained_intron	mapk11	2134	12	2.47771	2.47458	16.1267	5.92439e-05	0.00102926	1.11232	1.88842	1.05388	0.344695	20.0959	4.12234	3.99895	0.984312	1.49433	28	40	29	433	95	89	mitogen-activated protein kinase 11 [Source:ZFIN;Acc:ZDB-GENE-040625-75]	4
ENSDARG00000014047	60635	protein_coding	cldn7b	1949	4	2.88381	0.77212	16.0987	6.01264e-05	0.00104337	0.217483	0.516919	0.278531	0.468623	5.84387	2.04301	1.32832	0.790169	1.31845	5	10	7	115	43	27	claudin 7b [Source:ZFIN;Acc:ZDB-GENE-001103-5]	10
ENSDARG00000012945	561268	protein_coding	tnfsf13b	1610	8	2.80518	1.44138	16.0821	6.06545e-05	0.0010513	0.368587	1.06379	0.674357	0.496181	12.4262	2.01306	3.81157	0.914914	1.45566	7	17	14	202	35	64	tumor necrosis factor (ligand) superfamily, member 13b [Source:ZFIN;Acc:ZDB-GENE-080204-44]	9
ENSDARG00000030938	393878	protein_coding	fermt3b	2400	16	3.64082	3.08273	16.0628	6.12758e-05	0.00105958	0.388552	1.55319	0.775511	0.654862	39.2449	2.46935	1.9976	1.46664	2.13481	11	37	24	951	64	50	fermitin family member 3b [Source:ZFIN;Acc:ZDB-GENE-040426-1366]	14
ENSDARG00000098745	556894	protein_coding	tfec	1420	8	3.53836	2.16575	16.0638	6.12445e-05	0.00105958	0.597007	1.27708	0.655361	0.447045	33.6878	2.41284	2.02574	1.42967	2.09281	10	18	12	483	37	30	transcription factor EC [Source:ZFIN;Acc:ZDB-GENE-041210-21]	4
ENSDARG00000087196	550571	protein_coding	fibinb	1526	1	2.9475	0.799914	16.0606	6.13486e-05	0.0010596	0.277769	0.396124	0.559018	0.343605	8.11278	1.6991	2.32486	0.874082	1.44242	5	6	11	125	28	37	fin bud initiation factor b [Source:ZFIN;Acc:ZDB-GENE-050417-423]	7
ENSDARG00000056059	568424	protein_coding	rangap1b	2389	15	1.86274	2.39527	16.0524	6.16133e-05	0.00106294	1.41942	1.56034	1.81786	0.126338	9.82531	5.69791	5.53877	0.34615	0.926538	40	37	56	237	147	138	Ran GTPase activating protein 1b [Source:ZFIN;Acc:ZDB-GENE-040426-1921]	12
ENSDARG00000039684	436878	protein_coding	sirt5	1652	10	3.22636	5.24379	16.0471	6.17856e-05	0.00106467	4.9264	12.441	6.0088	0.521337	7.3741	98.0379	131.29	0.812874	1.44721	96	204	128	123	1749	2262	sirtuin 5 [Source:ZFIN;Acc:ZDB-GENE-040718-349]	20
ENSDARG00000057437	567972	protein_coding	apodb	988	5	4.52184	0.689649	16.0417	6.19621e-05	0.00106523	0.257414	0.101971	0.235479	0.424286	17.6429	0.562353	1.16459	1.50114	2.23322	3	1	3	176	6	12	apolipoprotein Db [Source:ZFIN;Acc:ZDB-GENE-051023-8]	24
ENSDARG00000044975	768289	protein_coding	krt94	1512	8	2.23889	6.52946	16.043	6.19201e-05	0.00106523	27.6977	32.6496	49.803	0.315941	319.721	110.3	201.916	0.498386	1.09373	494	490	971	4881	1801	3184	keratin 94 [Source:ZFIN;Acc:ZDB-GENE-061027-116]	11
ENSDARG00000068143	324303	protein_coding	slc39a6	2240	11	2.13887	2.27223	15.9947	6.35196e-05	0.00109074	0.908304	1.25934	1.83491	0.350638	12.2917	5.33281	4.15216	0.605923	1.12135	24	28	53	278	129	97	solute carrier family 39 (zinc transporter), member 6 [Source:ZFIN;Acc:ZDB-GENE-030131-3023]	2
ENSDARG00000103754	554173	protein_coding	aspm	10536	29	3.20287	2.62236	15.9895	6.36949e-05	0.00109225	0.0321849	0.525922	0.0588847	1.35013	2.10565	1.01952	3.14884	0.509115	0.967842	4	55	8	224	116	346	asp (abnormal spindle) homolog, microcephaly associated (Drosophila) [Source:ZFIN;Acc:ZDB-GENE-050208-620]	22
ENSDARG00000091150	564521	protein_coding	mki67	6312	16	3.03582	4.58208	15.9877	6.37551e-05	0.00109225	0.308908	3.65513	0.516024	1.25557	13.0077	7.20326	20.4317	0.489441	1.14709	23	229	42	829	491	1345	marker of proliferation Ki-67 [Source:ZFIN;Acc:ZDB-GENE-030131-9771]	12
ENSDARG00000075993	492513	protein_coding	clic5a	1907	6	4.64351	0.653901	15.9787	6.40576e-05	0.00109539	0	0.264152	0.0406665	1.39981	8.62128	0.5827	0.553085	1.42963	1.90269	0	5	1	166	12	11	chloride intracellular channel 5a [Source:ZFIN;Acc:ZDB-GENE-041114-84]	17
ENSDARG00000032430	449548	protein_coding	ppp2r1b	2877	15	2.12491	5.45621	15.9764	6.41373e-05	0.00109539	8.69261	11.451	9.43444	0.144779	97.7327	28.131	33.1948	0.731909	1.2344	295	327	350	2839	874	996	protein phosphatase 2, regulatory subunit A, beta [Source:ZFIN;Acc:ZDB-GENE-040927-20]	15
ENSDARG00000004199	791203	protein_coding	spam1	1497	4	6.81775	-1.1926	15.9757	6.41605e-05	0.00109539	0	0	0		0.0661595	2.0413	0.512411	1.18614	1.85771	0	0	0	1	33	8	sperm adhesion molecule 1 [Source:ZFIN;Acc:ZDB-GENE-050506-63]	25
ENSDARG00000091657	NA	processed_pseudogene	vrk1	1527	13	1.84448	2.82332	15.9647	6.45354e-05	0.00110052	3.05346	4.35451	2.99641	0.221492	11.6099	12.0678	19.1519	0.296176	0.888657	55	66	59	179	199	305		1
ENSDARG00000076439	562705	protein_coding	ppp4cb	1954	9	1.79306	4.68366	15.9619	6.46314e-05	0.00110089	9.63156	10.1572	10.5968	0.0477128	67.7674	27.3916	33.0739	0.511322	1.01061	222	197	267	1337	578	674	protein phosphatase 4, catalytic subunit b [Source:ZFIN;Acc:ZDB-GENE-080219-32]	12
ENSDARG00000092240	100151507	protein_coding	si:ch211-243a20.3	985	4	6.13405	-1.64855	15.9544	6.48877e-05	0.00110399	0	0	0		1.91043	0.564065	0.292035	0.939726	1.61646	0	0	0	19	6	3	si:ch211-243a20.3 [Source:ZFIN;Acc:ZDB-GENE-061207-28]	1
ENSDARG00000077217	559822	protein_coding	zgc:162184	2970	13	2.68189	0.930229	15.9046	6.66161e-05	0.00113209	0.171263	0.271374	0.391672	0.396827	2.36764	1.0289	3.00246	0.472333	1.0444	6	8	15	71	33	93	zgc:162184 [Source:ZFIN;Acc:ZDB-GENE-070424-83]	17
ENSDARG00000018976	553646	nonsense_mediated_decay	sptlc2a	1871	12	2.94121	3.4367	15.9021	6.67047e-05	0.0011323	2.85453	2.10003	1.82376	0.236146	56.4813	7.07745	4.35607	1.29606	1.89666	63	39	44	1067	143	85	serine palmitoyltransferase, long chain base subunit 2a [Source:ZFIN;Acc:ZDB-GENE-050522-23]	17
ENSDARG00000020289	326729	protein_coding	pif1	2468	13	3.53339	-0.185692	15.8826	6.73946e-05	0.0011427	0.0343497	0.122465	0.0942679	0.537661	1.6052	0.412726	1.55405	0.566237	1.08866	1	3	3	40	11	40	PIF1 5'-to-3' DNA helicase homolog (S. cerevisiae) [Source:ZFIN;Acc:ZDB-GENE-030131-4928]	2
ENSDARG00000062003	567402	protein_coding	myo5b	5701	40	-2.14886	6.2192	15.8532	6.84512e-05	0.00115928	41.3838	41.847	27.7639	0.216241	6.27148	12.9781	9.33452	0.352379	0.852169	2783	2368	2041	361	799	555	myosin VB [Source:ZFIN;Acc:ZDB-GENE-031219-7]	21
ENSDARG00000103984	100141338	protein_coding	cyth4b	1743	13	2.52241	3.27666	15.8483	6.86289e-05	0.00116096	2.57778	3.64147	2.26914	0.254449	47.0487	6.42839	8.30672	1.11336	1.64016	53	63	51	828	121	151	cytohesin 4b [Source:ZFIN;Acc:ZDB-GENE-080219-45]	6
ENSDARG00000053005	554810	protein_coding	cd22	1627	8	3.41497	2.315	15.8398	6.89371e-05	0.00116352	0.573156	1.05268	1.00097	0.300591	32.2628	1.93511	2.53414	1.41615	2.07455	11	17	21	530	34	43	cd22 molecule [Source:ZFIN;Acc:ZDB-GENE-050522-521]	16
ENSDARG00000019236	553575	protein_coding	gsr	1989	13	2.06329	6.19776	15.8418	6.88652e-05	0.00116352	32.5632	26.0859	15.2841	0.354209	152.221	111.456	103.453	0.213715	0.925469	764	515	392	3057	2394	2146	glutathione reductase [Source:ZFIN;Acc:ZDB-GENE-050522-116]	14
ENSDARG00000043923	60642	protein_coding	sox9b	1892	3	2.14019	2.41191	15.7681	7.15993e-05	0.0012057	1.43383	1.33123	2.45934	0.358209	5.18237	11.1101	10.3385	0.363053	0.967476	32	25	60	99	227	204	SRY (sex determining region Y)-box 9b [Source:ZFIN;Acc:ZDB-GENE-001103-2]	3
ENSDARG00000045748	565194	protein_coding	stab2	8018	68	3.36614	2.91898	15.7695	7.1545e-05	0.0012057	0.190316	0.163347	0.473934	0.623715	9.9189	0.831536	0.657729	1.39308	1.94448	18	13	49	803	72	55	stabilin 2 [Source:ZFIN;Acc:ZDB-GENE-041210-336]	4
ENSDARG00000068876	557552	protein_coding	zgc:153031	1720	6	4.29238	-0.543688	15.7652	7.17108e-05	0.00120621	0.147863	0	0	1.73205	2.01537	0.430701	1.56092	0.610929	1.05852	3	0	0	35	8	28	zgc:153031 [Source:ZFIN;Acc:ZDB-GENE-060929-1190]	18
ENSDARG00000045167	447853	protein_coding	dlgap5	3102	20	3.18634	2.22538	15.7566	7.20363e-05	0.00121031	0.136646	1.36409	0.100001	1.3484	5.2362	2.65682	8.16041	0.514581	1.09681	5	42	4	164	89	264	discs, large (Drosophila) homolog-associated protein 5 [Source:ZFIN;Acc:ZDB-GENE-040912-160]	12
ENSDARG00000033999	30381	protein_coding	cyp26a1	1839	7	-2.92943	5.13623	15.7457	7.24517e-05	0.00121591	52.7366	82.614	42.0859	0.355232	0.969404	11.7324	12.7221	0.769181	1.06899	1144	1508	998	18	233	244	cytochrome P450, family 26, subfamily A, polypeptide 1 [Source:ZFIN;Acc:ZDB-GENE-990415-44]	12
ENSDARG00000027744	406304	protein_coding	gadd45ba	1298	4	-2.96714	6.17989	15.7189	7.34856e-05	0.00123047	47.6778	114.796	344.559	0.921176	53.4881	17.0505	11.45	0.835227	1.43484	730	1479	5767	701	239	155	growth arrest and DNA-damage-inducible, beta a [Source:ZFIN;Acc:ZDB-GENE-040426-1971]	11
ENSDARG00000076800	571217	protein_coding	tnfrsf18	902	6	3.45741	2.78406	15.7206	7.34217e-05	0.00123047	1.9737	2.01048	2.40735	0.112863	83.7784	4.41445	4.99622	1.46971	2.15604	21	18	28	763	43	47	tumor necrosis factor receptor superfamily, member 18 [Source:ZFIN;Acc:ZDB-GENE-101104-7]	6
ENSDARG00000056642	393789	protein_coding	hdac9b	2176	11	3.03499	3.60687	15.7105	7.38115e-05	0.00123313	2.41547	2.12977	1.67505	0.180094	56.8939	5.8301	3.8777	1.35407	1.97205	62	46	47	1250	137	88	histone deacetylase 9b [Source:ZFIN;Acc:ZDB-GENE-040109-7]	16
ENSDARG00000031046	557500	protein_coding	nr1h5	1743	11	1.87252	2.35177	15.7122	7.3746e-05	0.00123313	2.23732	1.96524	2.13566	0.0650724	10.853	10.7317	6.10627	0.293185	0.909025	46	34	48	191	202	111	nuclear receptor subfamily 1, group H, member 5 [Source:ZFIN;Acc:ZDB-GENE-080403-3]	8
ENSDARG00000076251	564854	protein_coding	irf3	1289	8	2.34557	2.20391	15.6984	7.42885e-05	0.00123868	2.17035	2.18846	1.56426	0.179943	23.7421	9.62645	4.09129	0.811495	1.33472	33	28	26	309	134	55	interferon regulatory factor 3 [Source:ZFIN;Acc:ZDB-GENE-071120-7]	12
ENSDARG00000070780	503864	protein_coding	rln3a	461	2	8.06554	-0.0582144	15.6978	7.43107e-05	0.00123868	0	0	0		24.2768	0.200869	0	1.71077	2.42545	0	0	0	113	1	0	relaxin 3a [Source:ZFIN;Acc:ZDB-GENE-050310-3]	3
ENSDARG00000022650	569245	retained_intron	cyp2ad3	1884	9	-2.01716	4.96731	15.6728	7.52987e-05	0.00125374	40.8126	47.0583	49.9719	0.101845	8.51625	21.3316	9.26276	0.551753	0.809009	907	880	1214	162	434	182	cytochrome P450, family 2, subfamily AD, polypeptide 3 [Source:ZFIN;Acc:ZDB-GENE-041001-156]	20
ENSDARG00000020265	561927	protein_coding	angptl6	1476	6	6.49267	-1.42943	15.6356	7.67947e-05	0.00127721	0	0	0		0.268403	1.69392	0.194888	1.17519	1.84654	0	0	0	4	27	3	angiopoietin-like 6 [Source:ZFIN;Acc:ZDB-GENE-030131-9735]	3
ENSDARG00000004874	393384	protein_coding	spata6l	1340	13	6.28689	-0.0231494	15.6212	7.73801e-05	0.0012855	0	0	0.0578739	1.73205	0.221733	7.18692	0.143112	1.60661	1.98862	0	0	1	3	104	2	spermatogenesis associated 6-like [Source:ZFIN;Acc:ZDB-GENE-040426-1369]	7
ENSDARG00000045733	445283	protein_coding	ciapin1	1221	9	1.94098	4.60904	15.6052	7.80396e-05	0.001295	12.8447	13.9446	15.8151	0.105747	39.7461	52.4055	94.7855	0.462606	0.994431	185	169	249	490	691	1207	cytokine induced apoptosis inhibitor 1 [Source:ZFIN;Acc:ZDB-GENE-040808-57]	25
ENSDARG00000078359	562040	protein_coding	si:dkey-103i16.2	1560	8	2.98559	0.864241	15.5768	7.92212e-05	0.00131314	0.271715	0.452072	0.546835	0.329984	1.26975	3.97708	6.20793	0.647656	1.24414	5	7	11	20	67	101	si:dkey-103i16.2 [Source:ZFIN;Acc:ZDB-GENE-060503-141]	18
ENSDARG00000104138	405860	protein_coding	igfbp7	1523	5	1.72537	4.05677	15.5675	7.96126e-05	0.00131815	6.3456	10.981	9.01283	0.26498	48.3824	25.1718	30.2827	0.352359	0.904086	114	166	177	744	414	481	insulin-like growth factor binding protein 7 [Source:ZFIN;Acc:ZDB-GENE-040426-2423]	14
ENSDARG00000099339	393964	protein_coding	pacsin3	1589	11	2.02728	2.36611	15.5361	8.09462e-05	0.00133783	2.1874	1.52167	2.68427	0.273725	10.035	14.5107	6.45669	0.390488	0.973358	41	24	55	161	249	107	protein kinase C and casein kinase substrate in neurons 3 [Source:ZFIN;Acc:ZDB-GENE-040426-984]	7
NA	NA	NA	zgc:165582	4184	6	2.58915	1.55115	15.5352	8.09821e-05	0.00133783	0.283664	0.433426	0.278027	0.265709	4.2135	2.4788	0.641677	0.730636	1.25175	14	18	15	178	112	28	NA	NA	NA
ENSDARG00000040338	436618	protein_coding	hvcn1	1226	6	2.39913	1.50728	15.4945	8.27463e-05	0.00136545	1.72869	0.657406	1.20185	0.447888	10.098	9.51688	3.59764	0.464876	1.07202	25	8	19	125	126	46	hydrogen voltage-gated channel 1 [Source:ZFIN;Acc:ZDB-GENE-040718-36]	10
ENSDARG00000074662	100149185	protein_coding	cntf	1141	4	2.7925	0.620676	15.4842	8.31985e-05	0.0013689	0.742989	0.441488	0.407806	0.347737	8.33297	2.43473	3.10933	0.697905	1.28175	10	5	6	96	30	37	ciliary neurotrophic factor [Source:ZFIN;Acc:ZDB-GENE-090313-176]	1
ENSDARG00000009783	447858	protein_coding	dirc2	3054	9	1.93924	4.48211	15.484	8.32079e-05	0.0013689	6.91191	6.26785	2.53933	0.450533	37.6511	17.1921	17.896	0.479005	1.01536	249	190	100	1161	567	570	disrupted in renal carcinoma 2 [Source:ZFIN;Acc:ZDB-GENE-040912-167]	9
ENSDARG00000076106	553628	protein_coding	ftr43	1983	11	3.77794	0.0210834	15.4834	8.32328e-05	0.0013689	0.0427509	0.101611	0.156432	0.567024	2.79692	2.24147	0.290121	0.741248	1.28841	1	2	4	56	48	6	finTRIM family, member 43 [Source:ZFIN;Acc:ZDB-GENE-090507-8]	3
ENSDARG00000060150	503934	protein_coding	psmd11a	3982	13	1.72666	5.00115	15.4752	8.35933e-05	0.00137331	5.64174	7.53961	6.21266	0.150621	23.8524	23.6502	27.0414	0.0765547	0.816195	265	298	319	959	1017	1123	proteasome (prosome, macropain) 26S subunit, non-ATPase, 11a [Source:ZFIN;Acc:ZDB-GENE-030131-2711]	3
ENSDARG00000008019	360148	protein_coding	mxg	2701	13	2.73379	7.69527	15.4615	8.42021e-05	0.00138177	9.66706	56.7707	39.6513	0.674231	159.837	347.638	282.791	0.362108	1.08648	308	1522	1381	4359	10140	7966	myxovirus (influenza virus) resistance G [Source:ZFIN;Acc:ZDB-GENE-030721-10]	25
ENSDARG00000004964	387527	protein_coding	cyp4t8	1783	11	-1.98031	5.10546	15.4569	8.4407e-05	0.0013836	35.7073	56.8435	67.1559	0.301147	14.2201	23.267	9.67991	0.439948	0.841519	751	1006	1544	256	448	180	cytochrome P450, family 4, subfamily T, polypeptide 8 [Source:ZFIN;Acc:ZDB-GENE-031219-3]	16
ENSDARG00000012274	550549	protein_coding	eif4e1c	1760	7	1.65516	3.76384	15.4522	8.46197e-05	0.00138555	6.16546	5.83877	7.0501	0.0986727	31.5693	17.2574	23.154	0.299779	0.867811	128	102	160	561	328	425	eukaryotic translation initiation factor 4E family member 1c [Source:ZFIN;Acc:ZDB-GENE-050417-398]	13
ENSDARG00000034773	556493	protein_coding	ncapd3	4497	35	2.74617	2.71093	15.447	8.48516e-05	0.00138628	0.169663	1.50102	0.344901	1.07671	3.85416	2.73869	8.29424	0.592238	1.10727	9	67	20	175	133	389	non-SMC condensin II complex, subunit D3 [Source:ZFIN;Acc:ZDB-GENE-040426-737]	1
ENSDARG00000103785	777793	protein_coding	sult2st2	870	6	1.98427	4.6895	15.4489	8.47677e-05	0.00138628	18.5141	27.7924	16.2233	0.293915	47.699	106.863	122.997	0.428507	0.980898	190	240	182	419	1004	1116	sulfotransferase family 2, cytosolic sulfotransferase 2 [Source:ZFIN;Acc:ZDB-GENE-061117-5]	12
ENSDARG00000037012	399488	TR_J_gene	slc3a2b	2037	9	2.84957	4.02203	15.4349	8.53949e-05	0.00139362	1.415	3.06644	5.44419	0.612195	73.2231	9.81922	9.50847	1.1895	1.76888	34	62	143	1506	216	202	solute carrier family 3 (amino acid transporter heavy chain), member 2b [Source:ZFIN;Acc:ZDB-GENE-040122-2]	21
ENSDARG00000045528	556459	protein_coding	fgd6	3969	21	2.87514	2.27805	15.4256	8.58164e-05	0.00139896	0.427186	0.71074	0.351706	0.381235	11.2291	1.42319	1.2804	1.228	1.76283	20	28	18	450	61	53	FYVE, RhoGEF and PH domain containing 6 [Source:ZFIN;Acc:ZDB-GENE-041210-200]	4
ENSDARG00000077002	557878	protein_coding	igsf3	3138	9	2.91667	0.184724	15.4204	8.60531e-05	0.00140128	0.108063	0.128423	0.148281	0.156796	1.98839	0.885284	0.763901	0.556405	1.16462	4	4	6	63	30	25	immunoglobulin superfamily, member 3 [Source:ZFIN;Acc:ZDB-GENE-070912-243]	9
ENSDARG00000095188	NA	protein_coding	si:dkey-189h5.6	792	4	6.02758	-1.77595	15.3809	8.78739e-05	0.00142935	0	0	0		0.375155	0.818441	1.69493	0.697554	1.4066	0	0	0	3	7	14	si:dkey-189h5.6 [Source:ZFIN;Acc:ZDB-GENE-060526-230]	5
ENSDARG00000020031	436897	protein_coding	cldn11a	1270	3	3.05211	0.974619	15.3729	8.82459e-05	0.00143225	0.534016	0.0793287	0.915958	0.821632	10.528	2.55199	3.5485	0.784064	1.34917	8	1	15	135	35	47	claudin 11a [Source:ZFIN;Acc:ZDB-GENE-040718-369]	2
ENSDARG00000061385	566923	protein_coding	haus3	2308	5	2.82238	0.880657	15.374	8.8195e-05	0.00143225	0.0734619	0.654771	0.268808	0.890086	2.1456	2.24681	3.53129	0.292466	0.905798	2	15	8	50	56	85	HAUS augmin-like complex, subunit 3 [Source:ZFIN;Acc:ZDB-GENE-060929-592]	7
ENSDARG00000007788	561190	protein_coding	atp2b1b	4699	20	2.5416	3.86948	15.3526	8.91961e-05	0.00144573	0.82989	3.17315	0.841691	0.835643	21.077	3.19245	9.52931	0.804874	1.32438	46	148	51	1000	162	467	ATPase, Ca++ transporting, plasma membrane 1b [Source:ZFIN;Acc:ZDB-GENE-080409-1]	25
NA	NA	NA	zgc:63569	4107	23	2.17984	3.58442	15.351	8.92717e-05	0.00144573	1.40363	3.01727	1.11408	0.555826	19.7503	5.38874	5.46313	0.810752	1.27794	68	123	59	819	239	234	NA	NA	NA
ENSDARG00000045638	387592	protein_coding	slc13a1	2422	15	-2.32648	7.27188	15.3468	8.94714e-05	0.00144738	132.728	235.355	188.434	0.276951	22.3271	43.9299	58.5523	0.438052	0.918605	3792	5658	5885	546	1149	1479	solute carrier family 13 (sodium/sulphate symporters), member 1 [Source:ZFIN;Acc:ZDB-GENE-031222-3]	25
ENSDARG00000093864	327060	protein_coding	wee1	1950	10	1.63893	3.11377	15.3376	8.99098e-05	0.00145289	3.60837	4.49489	3.0225	0.199885	15.491	12.2518	12.9322	0.125972	0.802851	83	87	76	305	258	263	WEE1 G2 checkpoint kinase [Source:ZFIN;Acc:ZDB-GENE-030131-5268]	18
ENSDARG00000040565	794752	protein_coding	ckmb	1441	6	7.36453	-0.778515	15.3322	9.0167e-05	0.00145387	0	0	0		0.137461	0.0642614	3.72627	1.59887	2.30005	0	0	0	2	1	56	creatine kinase, muscle b [Source:ZFIN;Acc:ZDB-GENE-040426-2128]	15
ENSDARG00000104007	553983	protein_coding	pcdh1g1	4339	4	5.69984	-1.95855	15.3339	9.00866e-05	0.00145387	0	0	0		0.205432	0.14939	0.0883935	0.396217	1.20465	0	0	0	9	7	4	protocadherin 1 gamma 1 [Source:ZFIN;Acc:ZDB-GENE-050608-1]	10
ENSDARG00000062821	565315	protein_coding	slc6a15	2529	12	4.58483	1.09981	15.3268	9.0424e-05	0.00145643	0.0335212	0.199184	0.0919942	0.776259	9.0856	1.09847	0.0758283	1.44246	2.04314	1	5	3	232	30	2	solute carrier family 6 (neutral amino acid transporter), member 15 [Source:ZFIN;Acc:ZDB-GENE-050420-93]	18
ENSDARG00000060034	100006371	protein_coding	tmem151ba	2518	3	6.84086	-1.13731	15.3172	9.08835e-05	0.00146176	0	0	0		1.06199	0	0.685436	0.924383	1.60224	0	0	0	27	0	18	transmembrane protein 151Ba [Source:ZFIN;Acc:ZDB-GENE-070820-12]	20
ENSDARG00000035101	100884137	protein_coding	dicp2.1	1911	12	7.01558	-0.954401	15.3082	9.13203e-05	0.00146608	0	0	0		2.59133	0.0484567	0.150526	1.54775	2.2434	0	0	0	50	1	3	diverse immunoglobulin domain-containing protein 2.1 [Source:ZFIN;Acc:ZDB-GENE-120306-16]	14
ENSDARG00000076789	566647	protein_coding	cx32.2	1414	2	3.57463	4.59329	15.3019	9.16262e-05	0.00146807	2.33821	7.90875	3.67463	0.626689	193.739	12.3118	7.9339	1.48656	2.1792	39	111	67	2766	188	117	connexin 32.2 [Source:ZFIN;Acc:ZDB-GENE-050303-1]	20
ENSDARG00000068457	100003572	protein_coding	tnnt3b	2306	24	6.11093	-1.70467	15.3015	9.16427e-05	0.00146807	0	0	0		0.386543	0.0803129	0.623709	0.749415	1.44865	0	0	0	9	2	15	troponin T type 3b (skeletal, fast) [Source:ZFIN;Acc:ZDB-GENE-030520-2]	7
ENSDARG00000079361	570453	protein_coding	abcg2b	1872	15	-2.80195	6.48766	15.2928	9.2068e-05	0.00146904	158.319	169.581	109.077	0.22091	4.65577	41.8484	23.0492	0.802118	0.998327	3496	3151	2633	88	846	450	ATP-binding cassette, sub-family G (WHITE), member 2b [Source:ZFIN;Acc:ZDB-GENE-050517-36]	1
ENSDARG00000052942	100124594	protein_coding	aspg	2611	16	2.48794	1.07546	15.2921	9.21009e-05	0.00146904	0.324684	0.385858	0.475227	0.191547	2.65525	3.90122	1.35877	0.481846	1.07842	10	10	16	70	110	37	asparaginase homolog (S. cerevisiae) [Source:ZFIN;Acc:ZDB-GENE-070820-14]	17
ENSDARG00000100020	572469	retained_intron	pim1	2466	7	1.6674	4.03987	15.2901	9.21994e-05	0.00146904	4.60659	6.98614	5.00025	0.230604	26.9089	15.809	19.6358	0.27128	0.853414	134	171	159	670	421	505	Pim-1 proto-oncogene, serine/threonine kinase [Source:ZFIN;Acc:ZDB-GENE-061013-139]	8
ENSDARG00000037056	556133	protein_coding	zte38	1396	12	4.64521	-1.33879	15.2958	9.19181e-05	0.00146904	0	0.0721687	0	1.73205	0.567569	1.26032	0.618169	0.473641	1.10832	0	1	0	8	19	9	zebrafish testis-expressed 38 [Source:ZFIN;Acc:ZDB-GENE-060312-39]	2
ENSDARG00000010276	559020	protein_coding	ptgs2b	2543	10	3.55913	3.4583	15.277	9.28381e-05	0.00147762	0.833416	1.54509	1.09785	0.310434	49.3062	2.0756	2.37544	1.51696	2.20556	25	39	36	1266	57	63	prostaglandin-endoperoxide synthase 2b [Source:ZFIN;Acc:ZDB-GENE-041014-323]	20
ENSDARG00000096787	NA	protein_coding	selp	2807	16	2.83923	1.4462	15.2611	9.36264e-05	0.00148857	0.45302	0.502481	0.221022	0.383175	7.72709	1.91337	0.990617	1.03062	1.55094	15	14	8	219	58	29	selectin P [Source:ZFIN;Acc:ZDB-GENE-110107-2]	20
ENSDARG00000042410	436797	protein_coding	rab40b	2053	6	-1.79934	4.28893	15.2588	9.37379e-05	0.00148874	26.7167	34.842	15.8275	0.369859	6.41619	8.52486	10.3685	0.234412	0.823573	647	710	419	133	189	222	RAB40B, member RAS oncogene family [Source:ZFIN;Acc:ZDB-GENE-040718-257]	12
ENSDARG00000059817	569130	protein_coding	mtmr12	2884	16	1.7615	3.2061	15.2434	9.45086e-05	0.00149937	2.38099	3.31866	1.85542	0.29433	7.8642	12.137	9.34246	0.221846	0.838272	81	95	69	229	378	281	myotubularin related protein 12 [Source:ZFIN;Acc:ZDB-GENE-050401-1]	5
NA	NA	NA	si:ch211-126j24.3	954	3	4.58442	-1.39688	15.2214	9.56144e-05	0.00151529	0.0888627	0	0	1.73205	0.726715	1.45599	1.2061	0.328086	0.986348	1	0	0	7	15	12	NA	NA	NA
NA	NA	NA	wu:fa56d06	2208	13	-2.43326	11.2804	15.1978	9.68141e-05	0.00153267	3764.16	2453.76	3557.41	0.216208	560.02	803.714	746.321	0.181136	0.905414	98039	53777	101285	12485	19164	17186	NA	NA	NA
ENSDARG00000100649	403127	protein_coding	tlr1	2520	3	2.95945	2.44421	15.1881	9.73156e-05	0.00153896	0.470973	1.23935	0.80013	0.460676	20.2798	1.65358	2.96787	1.25238	1.8181	14	31	26	516	45	78	toll-like receptor 1 [Source:ZFIN;Acc:ZDB-GENE-040220-1]	14
ENSDARG00000057173	641567	protein_coding	ifit8	1658	2	4.2402	3.17805	15.1782	9.78265e-05	0.00154539	0.818095	1.76217	0.280643	0.78647	60.6909	8.09837	0.404822	1.42259	2.14727	16	29	6	1016	145	7	interferon-induced protein with tetratricopeptide repeats 8 [Source:ZFIN;Acc:ZDB-GENE-051127-17]	13
ENSDARG00000008022	393209	protein_coding	kif18a	3049	18	2.97442	0.919689	15.1726	9.81158e-05	0.0015483	0.111217	0.528685	0.0763048	1.05434	2.20885	1.06298	3.05045	0.473379	0.958462	4	16	3	68	35	97	kinesin family member 18A [Source:ZFIN;Acc:ZDB-GENE-040426-862]	7
ENSDARG00000025081	335453	protein_coding	grnb	2831	17	1.79426	4.34605	15.1657	9.84763e-05	0.00155234	4.70141	8.9324	3.28722	0.52078	29.9466	20.3453	18.4589	0.268818	0.879159	157	251	120	856	622	545	granulin b [Source:ZFIN;Acc:ZDB-GENE-030131-7393]	24
ENSDARG00000078659	571908	protein_coding	tmem176	898	7	1.79555	2.81392	15.1635	9.85897e-05	0.00155247	6.32509	6.1705	5.35431	0.0876667	40.6972	16.499	18.3655	0.534572	1.02454	67	55	62	369	160	172	transmembrane protein 176 [Source:ZFIN;Acc:ZDB-GENE-080902-2]	1
ENSDARG00000005673	550423	protein_coding	f3b	1338	6	3.68327	4.11185	15.1555	9.90108e-05	0.00155745	3.92829	3.84015	1.85473	0.36554	151.078	5.46746	6.52132	1.54107	2.2553	62	51	32	2041	79	91	coagulation factor IIIb [Source:ZFIN;Acc:ZDB-GENE-050417-234]	2
ENSDARG00000004953	360143	processed_transcript	mxb	3662	24	7.07441	-0.910207	15.1448	9.95729e-05	0.00156463	0	0	0		1.29819	0.202295	0	1.3965	2.07854	0	0	0	48	8	0	myxovirus (influenza) resistance B [Source:ZFIN;Acc:ZDB-GENE-030721-6]	1
ENSDARG00000011434	393608	protein_coding	ptger2a	2262	1	3.54949	1.24262	15.1301	0.00010035	0.00157516	0.18739	0.133617	0.445696	0.652808	10.158	1.35094	0.635841	1.31001	1.88212	5	3	13	232	33	15	prostaglandin E receptor 2a (subtype EP2) [Source:ZFIN;Acc:ZDB-GENE-040426-1321]	17
ENSDARG00000006353	386787	protein_coding	itga5	5432	30	2.94877	3.56386	15.1275	0.000100488	0.00157566	0.639871	0.370941	1.48478	0.698684	20.3661	2.04567	3.00082	1.21743	1.77102	41	20	104	1117	120	170	integrin, alpha 5 (fibronectin receptor, alpha polypeptide) [Source:ZFIN;Acc:ZDB-GENE-031116-52]	23
ENSDARG00000013082	393264	protein_coding	uap1l1	1776	9	1.72169	3.51943	15.123	0.000100729	0.00157776	3.62776	6.69381	5.23994	0.295673	29.6676	16.372	15.3329	0.390717	0.918958	76	118	120	532	314	284	UDP-N-acetylglucosamine pyrophosphorylase 1, like 1 [Source:ZFIN;Acc:ZDB-GENE-040426-1056]	5
ENSDARG00000022978	553624	protein_coding	tmpob	1922	6	1.69922	3.18472	15.101	0.000101909	0.00159457	3.3963	5.29422	2.86479	0.331576	20.0967	12.093	12.2226	0.309644	0.871225	77	101	71	390	251	245	thymopoietin b [Source:ZFIN;Acc:ZDB-GENE-050522-8]	25
ENSDARG00000044437	559398	protein_coding	cdca5	1660	5	3.08389	1.11166	15.0743	0.000103359	0.00161554	0.102139	1.03175	0.280305	1.04665	3.34114	2.17556	7.7401	0.664112	1.18896	2	17	6	56	39	134	cell division cycle associated 5 [Source:ZFIN;Acc:ZDB-GENE-030131-235]	5
ENSDARG00000103467	735292	protein_coding	limk1a	2040	16	3.08355	3.51133	15.0688	0.000103664	0.0016186	1.49603	2.4693	2.09084	0.243038	58.0651	5.22014	3.57218	1.39087	2.01461	36	50	55	1196	115	76	LIM domain kinase 1a [Source:ZFIN;Acc:ZDB-GENE-061212-3]	15
ENSDARG00000044899	541482	protein_coding	tmem183a	2037	8	1.64179	3.57227	15.0553	0.000104405	0.00162846	4.57794	5.98451	4.11169	0.199322	16.288	19.7294	16.9929	0.102879	0.797311	110	121	108	335	434	361	transmembrane protein 183A [Source:ZFIN;Acc:ZDB-GENE-050327-5]	11
NA	NA	NA	plxnd1	1676	6	2.56224	3.09397	15.0526	0.000104556	0.00162909	1.82094	2.5247	3.14646	0.265553	44.3202	7.12738	5.49221	1.15704	1.69177	36	42	68	750	129	96	NA	NA	NA
ENSDARG00000024815	368398	protein_coding	ogfrl2	2314	8	2.43079	7.03682	15.0347	0.000105554	0.00164291	23.1904	47.5873	22.89	0.453937	110.383	130.737	322.337	0.622618	1.18803	633	1093	683	2579	3267	7779	opioid growth factor receptor-like 2 [Source:ZFIN;Acc:ZDB-GENE-030616-523]	11
ENSDARG00000092714	557488	protein_coding	si:ch211-266a5.12	1249	6	3.56941	0.507722	15.0187	0.00010645	0.00165512	0.135749	0.403313	0.310453	0.479753	0.555073	5.48635	5.29708	0.739262	1.35449	2	5	5	7	74	69	si:ch211-266a5.12 [Source:ZFIN;Acc:ZDB-GENE-081104-210]	4
ENSDARG00000039616	565144	protein_coding	cenpk	1223	10	2.77178	0.978753	14.995	0.000107795	0.00167427	0.207952	1.15328	0.697516	0.688912	4.69695	2.95293	8.38895	0.51916	1.10817	3	14	11	58	39	107	centromere protein K [Source:ZFIN;Acc:ZDB-GENE-090313-204]	1
ENSDARG00000015653	449958	protein_coding	tnip1	2344	18	2.44942	6.32388	14.9874	0.000108229	0.00167925	16.0942	25.0579	14.2596	0.312826	265.01	62.5371	50.2332	0.957753	1.48738	445	583	431	6272	1583	1228	TNFAIP3 interacting protein 1 [Source:ZFIN;Acc:ZDB-GENE-070112-1502]	14
ENSDARG00000053010	553683	protein_coding	lpcat2	2179	14	3.79183	2.66709	14.9815	0.00010857	0.00168279	0.116716	1.4333	0.498263	0.992158	32.0894	2.29483	1.67215	1.44644	2.09657	3	31	14	706	54	38	lysophosphatidylcholine acyltransferase 2 [Source:ZFIN;Acc:ZDB-GENE-050522-229]	7
ENSDARG00000021948	NA	protein_coding	tnc	5677	23	4.5135	-1.43194	14.9781	0.000108764	0.00168402	0	0.0177466	0	1.73205	0.209352	0.114181	0.236461	0.344036	1.89701	0	1	0	12	7	14	tenascin C [Source:ZFIN;Acc:ZDB-GENE-980526-104]	5
ENSDARG00000086866	NA	protein_coding	gfpt1	2100	20	1.65473	3.54893	14.9732	0.000109047	0.00168663	3.47174	5.9489	4.50535	0.268035	19.1951	18.6524	13.5152	0.183074	0.818879	86	124	122	407	423	296	glutamine--fructose-6-phosphate transaminase 1 [Source:ZFIN;Acc:ZDB-GENE-070423-1]	8
ENSDARG00000022261	337325	protein_coding	pdzk1	1790	9	-2.27485	9.22111	14.9625	0.00010967	0.00169451	1037.86	930.985	894.134	0.078222	188.012	275.836	222.249	0.193557	0.846287	21914	16541	20638	3398	5332	4149	PDZ domain containing 1 [Source:ZFIN;Acc:ZDB-GENE-031222-1]	9
ENSDARG00000006963	30707	protein_coding	cse1l	3523	25	1.66641	4.17939	14.9581	0.000109924	0.00169665	3.53731	4.8329	4.38055	0.154709	20.3535	10.4613	17.1738	0.315711	0.870415	147	169	199	724	398	631	CSE1 chromosome segregation 1-like (yeast) [Source:ZFIN;Acc:ZDB-GENE-990603-1]	11
ENSDARG00000058325	58022	protein_coding	casp8	2037	10	1.65032	4.33438	14.939	0.000111046	0.00170863	9.82175	9.54554	5.44419	0.296421	35.4933	28.6849	27.5369	0.140676	0.814456	236	193	143	730	631	585	caspase 8, apoptosis-related cysteine peptidase [Source:ZFIN;Acc:ZDB-GENE-000713-1]	6
ENSDARG00000075720	793920	retained_intron	il2rb	1520	8	-1.94684	2.40777	14.9394	0.00011102	0.00170863	9.59297	9.08053	9.59185	0.031367	5.0172	2.5587	1.38781	0.619957	0.773823	172	137	188	77	42	22	interleukin 2 receptor, beta [Source:ZFIN;Acc:ZDB-GENE-080108-2]	3
NA	NA	NA	zgc:100911	1492	6	3.33831	-0.520145	14.9408	0.000110939	0.00170863	0.170459	0.13505	0.0519779	0.510375	1.85867	0.930972	1.67092	0.329875	0.984231	3	2	1	28	15	26	NA	NA	NA
NA	NA	NA	zgc:64051	1437	8	2.51923	5.45168	14.9369	0.000111168	0.00170873	9.26213	24.5384	13.8156	0.494138	248.946	42.0795	49.4438	1.03416	1.56869	157	350	256	3612	653	741	NA	NA	NA
ENSDARG00000013938	573095	protein_coding	psmb3	867	6	2.00375	6.0614	14.904	0.000113122	0.00173696	40.8719	72.0455	48.1228	0.303891	206.421	199.834	332.113	0.302869	0.933519	418	620	538	1807	1871	3003	proteasome (prosome, macropain) subunit, beta type, 3 [Source:ZFIN;Acc:ZDB-GENE-040426-2682]	6
ENSDARG00000042336	431724	protein_coding	impdh1a	2656	16	3.26556	0.5677	14.8965	0.000113574	0.00174209	0.159592	0.113796	0.204389	0.284426	4.62389	0.66243	0.794227	1.11013	1.66645	5	3	7	124	19	22	IMP (inosine 5'-monophosphate) dehydrogenase 1a [Source:ZFIN;Acc:ZDB-GENE-040704-15]	18
ENSDARG00000040781	619243	protein_coding	sult3st4	1654	6	-3.65437	-0.216178	14.8904	0.000113943	0.00174594	1.43513	2.43646	0.797079	0.531011	0.0598796	0.335916	0	1.35808	1.09024	28	40	17	1	6	0	sulfotransferase family 3, cytosolic sulfotransferase 4 [Source:ZFIN;Acc:ZDB-GENE-050913-17]	22
ENSDARG00000039914	406367	protein_coding	gapdhs	1394	11	2.65158	7.89221	14.8791	0.000114628	0.00175462	50.9623	109.781	84.5607	0.360884	1375.84	270.429	282.771	0.987036	1.55051	838	1519	1520	19365	4071	4111	glyceraldehyde-3-phosphate dehydrogenase, spermatogenic [Source:ZFIN;Acc:ZDB-GENE-020913-1]	16
ENSDARG00000090785	445230	protein_coding	diaph3	1423	6	3.95849	-1.22817	14.8767	0.000114772	0.00175501	0.0595749	0.0707993	0	0.875601	0.9048	0.780892	0.943351	0.096862	0.863349	1	1	0	13	12	14	diaphanous-related formin 3 [Source:ZFIN;Acc:ZDB-GENE-040801-144]	11
ENSDARG00000041623	30282	protein_coding	mt2	555	3	-2.80843	7.03827	14.8526	0.000116249	0.00177577	767.1	1227.85	204.567	0.698995	44.9699	177.36	123.7	0.577315	1.26006	5022	6764	1464	252	1063	716	metallothionein 2 [Source:ZFIN;Acc:ZDB-GENE-030131-4174]	18
ENSDARG00000053500	550524	protein_coding	cbsa	2850	15	-2.20497	5.94988	14.8415	0.000116933	0.00178437	62.1386	76.3913	47.5919	0.232106	8.79204	26.1556	10.867	0.620947	0.882563	2089	2161	1749	253	805	323	cystathionine-beta-synthase a [Source:ZFIN;Acc:ZDB-GENE-050417-367]	1
ENSDARG00000036848	393221	protein_coding	slc43a2a	3219	5	2.63944	5.41234	14.8194	0.000118315	0.0018036	2.39656	4.88245	11.4676	0.750114	94.6103	15.5629	36.5786	0.836978	1.4117	91	156	476	3075	541	1228	solute carrier family 43 (amino acid system L transporter), member 2a [Source:ZFIN;Acc:ZDB-GENE-040426-964]	15
ENSDARG00000054837	664693	protein_coding	zgc:136870	1367	2	-2.42802	5.40919	14.7899	0.000120176	0.00183009	55.3798	93.9671	122.255	0.370795	43.833	13.6835	6.03226	0.943454	0.967606	893	1275	2155	605	202	86	zgc:136870 [Source:ZFIN;Acc:ZDB-GENE-060312-1]	2
ENSDARG00000057652	569109	protein_coding	dbpb	1126	4	-2.34345	0.69478	14.7826	0.000120643	0.00183531	3.46328	3.84737	4.47675	0.130222	1.0555	0.904625	0.766398	0.159099	0.844751	46	43	65	12	11	9	D site albumin promoter binding protein b [Source:ZFIN;Acc:ZDB-GENE-100922-6]	16
ENSDARG00000100534	NA	protein_coding	irak4	1592	10	1.95663	2.68655	14.7693	0.000121499	0.00184455	2.13003	2.59463	3.65347	0.279586	22.5828	6.68912	10.781	0.618128	1.10801	40	41	75	363	115	179	interleukin-1 receptor-associated kinase 4 [Source:ZFIN;Acc:ZDB-GENE-040426-738]	KN150142.1
ENSDARG00000097067	NA	antisense	il15l	3434	9	-1.84143	3.32685	14.7631	0.0001219	0.00184873	5.40645	10.2097	8.12999	0.30432	1.55743	2.58872	3.35067	0.360147	0.799188	219	348	360	54	96	120		15
ENSDARG00000022891	557610	protein_coding	zgc:175214	3411	7	2.26771	4.4669	14.7544	0.000122462	0.00185536	3.40492	4.57809	3.56949	0.164945	50.5221	7.24843	12.2843	1.01341	1.50153	137	155	157	1740	267	437	zgc:175214 [Source:ZFIN;Acc:ZDB-GENE-080303-32]	1
ENSDARG00000070606	437024	protein_coding	ikbke	2524	22	1.62044	3.34838	14.7486	0.000122839	0.00185727	2.85494	4.63023	2.79602	0.304164	14.4402	12.4006	10.1811	0.172614	0.804613	85	116	91	368	338	268	inhibitor of kappa light polypeptide gene enhancer in B-cells, kinase epsilon [Source:ZFIN;Acc:ZDB-GENE-040718-251]	11
ENSDARG00000031775	565498	protein_coding	ube2s	2805	5	1.77428	3.68677	14.749	0.00012281	0.00185727	2.65961	4.92064	3.23475	0.325966	13.6645	9.44164	19.4846	0.355191	0.897756	88	137	117	387	286	570	ubiquitin-conjugating enzyme E2S [Source:ZFIN;Acc:ZDB-GENE-050913-92]	16
ENSDARG00000042000	566836	protein_coding	si:ch211-63o20.7	2076	4	2.98503	0.92693	14.7427	0.000123221	0.00186114	0.0408358	0.825003	0.18678	1.18859	3.38723	2.09645	3.87973	0.295065	0.915225	1	17	5	71	47	84	si:ch211-63o20.7 [Source:ZFIN;Acc:ZDB-GENE-041001-194]	20
ENSDARG00000010862	450000	protein_coding	amt	2162	9	-1.93477	4.8317	14.7371	0.000123587	0.00186477	18.4294	54.1949	37.1614	0.488847	8.24577	14.2627	10.1118	0.283254	0.919647	470	1163	1036	180	333	228	aminomethyltransferase [Source:ZFIN;Acc:ZDB-GENE-041010-114]	8
ENSDARG00000044039	405846	protein_coding	stx11a	1356	2	2.9688	3.89649	14.7288	0.000124134	0.00187111	2.56326	6.31529	4.06057	0.437908	111.238	10.9946	8.06112	1.3525	1.95641	41	85	71	1523	161	114	syntaxin 11a [Source:ZFIN;Acc:ZDB-GENE-040426-2564]	17
ENSDARG00000023214	NA	protein_coding	mob2a	1301	5	2.59037	2.84975	14.711	0.00012531	0.00188692	2.15033	1.93596	3.81497	0.390531	47.1985	9.60884	4.93796	1.12569	1.66583	33	25	64	620	135	67	MOB kinase activator 2a [Source:ZFIN;Acc:ZDB-GENE-040718-56]	25
ENSDARG00000054848	NA	protein_coding	pdk4	2297	10	-1.80286	3.75882	14.709	0.000125448	0.00188708	17.051	13.9915	16.0031	0.0991488	3.92369	3.74918	7.88953	0.451411	0.752383	462	319	474	91	93	189	pyruvate dehydrogenase kinase, isozyme 4 [Source:ZFIN;Acc:ZDB-GENE-060503-754]	19
ENSDARG00000043640	368856	protein_coding	cenpn	1605	10	2.82339	0.825532	14.6987	0.000126134	0.00189438	0.105639	0.878794	0.386547	0.856385	3.57905	2.13472	5.31698	0.433348	1.01541	2	14	8	58	37	89	centromere protein N [Source:ZFIN;Acc:ZDB-GENE-030616-408]	18
ENSDARG00000070155	445164	protein_coding	tuba8l3	1556	4	2.30949	2.48421	14.6979	0.00012619	0.00189438	1.96138	1.81294	2.29264	0.12144	25.0148	3.63023	9.18178	0.880057	1.39079	36	28	46	393	61	149	tubulin, alpha 8 like 3 [Source:ZFIN;Acc:ZDB-GENE-040801-77]	9
ENSDARG00000076182	368481	protein_coding	stat1b	4135	22	2.55196	5.92654	14.6826	0.000127215	0.00190784	6.13005	9.23417	6.97679	0.215468	122.825	28.5752	14.3306	1.06725	1.60731	299	379	372	5128	1276	618	signal transducer and activator of transcription 1b [Source:ZFIN;Acc:ZDB-GENE-030616-23]	9
ENSDARG00000007396	436864	protein_coding	rnd3b	1316	5	2.53288	2.93504	14.6729	0.000127872	0.00191431	3.67187	2.29667	2.65182	0.248441	50.1225	8.7253	5.75601	1.15174	1.68476	57	30	45	666	124	79	Rho family GTPase 3b [Source:ZFIN;Acc:ZDB-GENE-040718-331]	9
ENSDARG00000037539	415175	protein_coding	tnnc1b	785	6	4.71504	-1.30148	14.6724	0.000127905	0.00191431	0	0.128341	0	1.73205	0.630833	1.53352	2.32078	0.565623	1.04652	0	1	0	5	13	19	troponin C type 1b (slow) [Source:ZFIN;Acc:ZDB-GENE-040625-62]	23
NA	NA	NA	intl2	1330	8	4.60433	5.36049	14.6331	0.000130603	0.00195271	0.828628	10.1505	2.21575	1.14354	1.19147	224.887	112.899	0.98987	1.72717	13	134	38	16	3230	1566	NA	NA	NA
ENSDARG00000070892	571127	protein_coding	si:ch211-262h13.5	1731	7	3.34043	3.19432	14.6309	0.000130755	0.00195301	0	2.56088	2.37447	0.867877	19.6251	30.011	8.36431	0.559977	1.25663	0	44	53	343	561	151	si:ch211-262h13.5 [Source:ZFIN;Acc:ZDB-GENE-050208-372]	22
ENSDARG00000098787	100001623	protein_coding	si:dkey-10p5.7	851	4	2.97585	2.08844	14.6263	0.000131071	0.00195575	2.09198	2.48613	1.09355	0.379681	47.3673	6.09358	3.94356	1.27901	1.87479	21	21	12	407	56	35	si:dkey-10p5.7 [Source:ZFIN;Acc:ZDB-GENE-061207-47]	6
ENSDARG00000068103	325276	retained_intron	cfap45	1878	12	2.28308	1.26965	14.617	0.000131719	0.00196345	0.315988	0.858338	0.991068	0.495503	3.84983	4.2405	4.23772	0.054694	0.868065	7	16	24	73	86	83	cilia and flagella associated protein 45 [Source:ZFIN;Acc:ZDB-GENE-070209-143]	18
ENSDARG00000078613	795635	protein_coding	vhll	526	3	2.06392	1.57527	14.613	0.000131998	0.00196563	3.38456	3.8307	3.68589	0.0626365	21.2768	11.091	21.6926	0.333207	0.964855	21	20	25	113	63	119	von Hippel-Lindau tumor suppressor like [Source:ZFIN;Acc:ZDB-GENE-081022-78]	4
ENSDARG00000007769	767718	protein_coding	sult5a1	1952	7	3.55536	4.62229	14.6	0.000132912	0.00197725	1.65033	6.03865	2.7413	0.657144	144.654	6.73632	6.87699	1.50858	2.19802	38	117	69	2851	142	140	sulfotransferase family 5A, member 1 [Source:ZFIN;Acc:ZDB-GENE-060929-978]	7
ENSDARG00000021172	259306	protein_coding	cyp2ad2	1896	9	-3.13242	6.68904	14.5735	0.000134799	0.00200331	144.958	225.778	141.195	0.280027	3.08197	50.1099	11.2776	1.16903	1.07505	3242	4249	3452	59	1026	223	cytochrome P450, family 2, subfamily AD, polypeptide 2 [Source:ZFIN;Acc:ZDB-GENE-020812-2]	20
ENSDARG00000013004	553789	protein_coding	tdg.1	2712	11	1.62377	2.90744	14.5601	0.00013576	0.00201447	2.18815	2.45182	2.28764	0.0576613	11.8688	6.79482	6.96509	0.337307	0.874625	70	66	80	325	199	197	thymine DNA glycosylase, tandem duplicate 1 [Source:ZFIN;Acc:ZDB-GENE-050522-44]	25
NA	NA	NA	zgc:56525	1913	10	1.74997	4.87933	14.5428	0.000137014	0.00203011	10.5027	16.8527	9.52666	0.323569	72.4297	39.0153	36.5896	0.405895	0.937162	237	320	235	1399	806	730	NA	NA	NA
ENSDARG00000021521	327368	protein_coding	rgs14a	2463	15	2.73444	2.04316	14.5326	0.000137756	0.00203907	0.550711	1.06351	0.598242	0.384201	14.4359	1.46627	2.72511	1.15192	1.67937	16	26	19	359	39	70	regulator of G-protein signaling 14a [Source:ZFIN;Acc:ZDB-GENE-030131-5579]	14
ENSDARG00000054202	100137128	protein_coding	hbl4	1081	5	3.48802	1.85001	14.5251	0.000138305	0.00204507	0.0784228	2.60956	0.21522	1.47097	12.5519	19.7879	3.90281	0.658316	1.29294	1	28	3	137	231	44	hexose-binding lectin 4 [Source:ZFIN;Acc:ZDB-GENE-070912-287]	2
ENSDARG00000059337	321756	protein_coding	tgif1	2084	3	1.62925	3.84247	14.5233	0.000138438	0.00204507	6.02049	4.30255	6.80991	0.224482	26.376	19.8621	17.4838	0.216736	0.832542	148	89	183	555	447	380	TGFB-induced factor homeobox 1 [Source:ZFIN;Acc:ZDB-GENE-030131-475]	24
ENSDARG00000039020	445392	protein_coding	fbxo5	1690	6	3.68017	0.97681	14.5204	0.000138649	0.00204615	0.0501628	0.834594	0	1.58703	3.45764	1.97256	6.86513	0.612048	1.14556	1	14	0	59	36	121	F-box protein 5 [Source:ZFIN;Acc:ZDB-GENE-030131-4027]	13
ENSDARG00000033144	30647	protein_coding	psme2	1391	11	2.12846	7.10764	14.5104	0.000139387	0.00205498	55.0337	83.1474	54.9715	0.252383	226.776	283.794	448.612	0.36031	0.980555	903	1148	986	3185	4263	6508	proteasome (prosome, macropain) activator subunit 2 (PA28 beta) [Source:ZFIN;Acc:ZDB-GENE-991110-16]	12
ENSDARG00000068409	562092	protein_coding	vgll4l	1540	5	4.7505	-1.22139	14.4966	0.000140416	0.0020681	0	0.0654204	0	1.73205	1.80074	0.420912	0.373577	0.93709	1.26937	0	1	0	28	7	6	vestigial like 4 like [Source:ZFIN;Acc:ZDB-GENE-070112-1682]	8
ENSDARG00000044253	560764	protein_coding	paqr3b	2624	8	1.85596	2.60614	14.4851	0.00014127	0.00207662	2.26153	1.95813	0.91619	0.412189	10.4551	5.46994	6.32168	0.359589	0.912616	70	51	31	277	155	173	progestin and adipoQ receptor family member IIIb [Source:ZFIN;Acc:ZDB-GENE-050913-128]	10
ENSDARG00000029011	406253	protein_coding	xpnpep1	2151	20	-2.02068	6.15798	14.4851	0.000141275	0.00207662	78.5086	140.419	61.8318	0.44244	22.1012	24.3233	32.3182	0.204723	0.916317	1992	2998	1715	480	565	725	X-prolyl aminopeptidase (aminopeptidase P) 1, soluble [Source:ZFIN;Acc:ZDB-GENE-040426-999]	22
ENSDARG00000023279	550287	protein_coding	psmd4b	1513	10	1.84155	5.18706	14.4583	0.000143295	0.00210271	14.4	24.1048	16.4021	0.279958	52.6952	79.9316	91.0051	0.264475	0.881666	257	362	320	805	1306	1436	proteasome (prosome, macropain) 26S subunit, non-ATPase, 4b [Source:ZFIN;Acc:ZDB-GENE-050417-96]	16
ENSDARG00000070203	571594	protein_coding	si:dkey-13e3.1	3418	15	-8.26636	-0.0304885	14.4578	0.000143334	0.00210271	0	3.03598	0	1.73205	0	0	0		1.79501	0	103	0	0	0	0	si:dkey-13e3.1 [Source:ZFIN;Acc:ZDB-GENE-060503-805]	4
NA	NA	NA	si:ch211-127b11.1	2280	6	6.06991	-1.73949	14.45	0.000143928	0.00210725	0	0	0		0.0868779	0.690444	0.252329	0.908694	1.58782	0	0	0	2	17	6	NA	NA	NA
ENSDARG00000006074	100005763	protein_coding	uck2a	3841	7	1.60302	3.88132	14.4505	0.000143895	0.00210725	3.02374	4.40655	2.46322	0.303302	14.6718	10.5836	10.1102	0.212761	0.812111	137	168	122	569	439	405	uridine-cytidine kinase 2a [Source:ZFIN;Acc:ZDB-GENE-030131-7158]	8
ENSDARG00000043562	794398	protein_coding	zgc:65997	1197	3	-1.88737	2.15637	14.4396	0.000144725	0.00211682	9.63192	13.2983	7.32103	0.298912	2.39949	3.40387	3.52459	0.198657	0.804057	136	158	113	29	44	44	zgc:65997 [Source:ZFIN;Acc:ZDB-GENE-040426-1502]	17
ENSDARG00000077948	563912	protein_coding	usp54a	3950	20	2.20173	1.89983	14.4062	0.000147315	0.00215258	0.751171	0.382585	0.530096	0.334487	5.71679	2.20366	1.67495	0.686858	1.16255	35	15	27	228	94	69	ubiquitin specific peptidase 54a [Source:ZFIN;Acc:ZDB-GENE-090828-2]	13
ENSDARG00000040917	30744	protein_coding	cbfb	2729	6	2.74803	3.95001	14.3912	0.000148491	0.00216762	1.3979	4.06091	2.21656	0.533145	53.1315	7.77045	4.53248	1.24578	1.80049	45	110	78	1464	229	129	core-binding factor, beta subunit [Source:ZFIN;Acc:ZDB-GENE-980526-440]	18
ENSDARG00000008811	445074	protein_coding	cmtm3	1584	5	2.1451	1.93684	14.3793	0.000149434	0.00217899	1.44503	1.65368	1.37085	0.0984302	15.3188	4.9691	4.23734	0.758091	1.25449	27	26	28	245	85	70	CKLF-like MARVEL transmembrane domain containing 3 [Source:ZFIN;Acc:ZDB-GENE-040801-206]	7
NA	NA	NA	zgc:103681	1655	12	-2.16423	6.0445	14.3758	0.000149711	0.00217899	97.9907	149.63	93.8579	0.27301	13.5246	32.2844	39.4547	0.471118	0.886167	1913	2458	2003	226	577	681	NA	NA	NA
ENSDARG00000011983	563679	protein_coding	zgc:136908	2702	19	3.64149	-0.735713	14.3773	0.000149597	0.00217899	0	0.111859	0.0287014	1.23997	0.95302	0.445525	0.709733	0.361175	0.976946	0	3	1	26	13	20	zgc:136908 [Source:ZFIN;Acc:ZDB-GENE-060312-22]	1
ENSDARG00000005799	402894	protein_coding	smim14	1885	5	1.66178	4.95183	14.3573	0.000151194	0.00219841	12.0079	15.5531	13.3709	0.131067	47.1823	56.8868	46.4927	0.11581	0.809035	267	291	325	898	1158	914	small integral membrane protein 14 [Source:ZFIN;Acc:ZDB-GENE-040426-22]	1
ENSDARG00000076602	556307	protein_coding	prss16	1759	9	1.63944	4.24868	14.3512	0.00015168	0.0022033	9.59081	11.856	5.90781	0.329245	45.8887	27.6907	27.5826	0.312508	0.867357	199	207	134	815	526	506	protease, serine, 16 (thymus) [Source:ZFIN;Acc:ZDB-GENE-070112-732]	15
ENSDARG00000055938	751700	protein_coding	tspan14	1420	9	1.79209	4.72158	14.3382	0.000152735	0.00221646	14.7461	16.4601	11.9603	0.157835	106.574	41.866	34.8427	0.647242	1.10087	247	232	219	1528	642	516	tetraspanin 14 [Source:ZFIN;Acc:ZDB-GENE-060825-329]	13
ENSDARG00000056515	334190	protein_coding	spsb1	2418	3	1.70169	3.69609	14.3337	0.000153097	0.00221953	3.26058	6.33317	3.56004	0.386386	20.6847	18.9567	10.5878	0.322533	0.875812	93	152	111	505	495	267	splA/ryanodine receptor domain and SOCS box containing 1 [Source:ZFIN;Acc:ZDB-GENE-030131-6122]	23
ENSDARG00000005578	555748	protein_coding	ugp2a	1827	10	3.06742	2.87553	14.3276	0.000153596	0.00222458	1.99525	1.7646	0.636708	0.496055	5.692	33.5532	2.46666	1.22936	1.80007	43	32	15	105	662	47	UDP-glucose pyrophosphorylase 2a [Source:ZFIN;Acc:ZDB-GENE-090311-46]	1
ENSDARG00000045980	768128	protein_coding	cst14b.1	1814	5	2.85439	5.12225	14.3231	0.000153961	0.00222633	3.22463	16.2729	5.38668	0.843106	174.768	19.2961	29.4949	1.16704	1.7466	69	293	126	3201	378	558	cystatin 14b, tandem duplicate 1 [Source:ZFIN;Acc:ZDB-GENE-061013-189]	5
ENSDARG00000069017	NA	protein_coding	elnb	6144	60	6.3223	-1.58315	14.3224	0.000154017	0.00222633	0	0	0		0.0161199	0.120574	0.312125	1.00345	1.67663	0	0	0	1	8	20	elastin b [Source:ZFIN;Acc:ZDB-GENE-061212-2]	21
ENSDARG00000061351	560339	protein_coding	tfpi2	1648	5	2.33706	2.10485	14.303	0.000155615	0.00224724	1.80044	0.855864	1.59996	0.350785	14.4234	9.83321	2.56003	0.669216	1.20947	35	14	34	240	175	44	tissue factor pathway inhibitor 2 [Source:ZFIN;Acc:ZDB-GENE-060503-38]	19
ENSDARG00000043997	NA	protein_coding	cyp2x8	1311	8	-2.18522	6.5697	14.2985	0.000155988	0.00225042	156.294	202.878	255.96	0.243208	50.2381	83.3477	25.0866	0.552478	0.870626	2417	2640	4327	665	1180	343	cytochrome P450, family 2, subfamily X, polypeptide 8 [Source:ZFIN;Acc:ZDB-GENE-040704-28]	25
ENSDARG00000092419	559856	protein_coding	vtg7	4223	28	6.11955	5.61538	14.2846	0.000157147	0.00226274	0.180671	1.33598	0.257096	1.09275	0.562865	130.952	0.249759	1.71603	2.56151	9	56	14	24	5972	11	vitellogenin 7 [Source:ZFIN;Acc:ZDB-GENE-001201-6]	22
ENSDARG00000078754	561889	protein_coding	gra	1929	7	4.62139	0.422434	14.262	0.000159048	0.00228788	0	0.261139	0	1.73205	6.72594	1.0561	0.248535	1.31863	1.68978	0	5	0	131	22	5	granulito [Source:ZFIN;Acc:ZDB-GENE-081022-203]	16
ENSDARG00000091836	553634	protein_coding	casp7	2645	9	1.69359	4.67141	14.2507	0.000160004	0.00229698	6.0897	11.1984	6.53833	0.356189	32.5393	21.2859	35.5626	0.252495	0.849349	190	294	223	869	608	981	caspase 7, apoptosis-related cysteine peptidase [Source:ZFIN;Acc:ZDB-GENE-050522-506]	12
ENSDARG00000105009	799954	protein_coding	ddah2	1184	5	2.22023	1.97406	14.249	0.000160146	0.00229698	1.71841	3.40363	0.916989	0.630512	18.7375	6.10039	8.74626	0.595356	1.12048	24	40	14	224	78	108	dimethylarginine dimethylaminohydrolase 2 [Source:ZFIN;Acc:ZDB-GENE-030131-913]	19
ENSDARG00000025757	393380	protein_coding	tspan35	1703	8	2.7386	1.12587	14.2519	0.0001599	0.00229698	0.199119	0.591588	0.819683	0.584745	9.01428	2.71875	1.85802	0.8624	1.37753	4	10	18	155	50	33	tetraspanin 35 [Source:ZFIN;Acc:ZDB-GENE-040426-1362]	3
ENSDARG00000011724	497317	protein_coding	marveld1	1317	1	3.85989	2.54749	14.2347	0.000161367	0.00231226	0.901177	1.14747	0.824385	0.176247	52.4909	1.96873	1.09208	1.58908	2.32477	14	15	14	698	28	15	MARVEL domain containing 1 [Source:ZFIN;Acc:ZDB-GENE-050208-33]	13
ENSDARG00000043403	564675	protein_coding	si:dkey-7o6.3	2120	8	2.44396	3.08636	14.2302	0.000161752	0.00231553	1.03969	3.6117	1.82904	0.609953	32.1883	6.59562	5.06562	1.04244	1.53882	26	76	50	689	151	112	si:dkey-7o6.3 [Source:ZFIN;Acc:ZDB-GENE-081104-436]	8
ENSDARG00000020981	550599	protein_coding	slc35a3b	1599	8	2.66353	0.512658	14.2122	0.000163309	0.00233555	0.530175	0.378039	0.242499	0.375206	3.09696	4.11173	1.49914	0.453762	1.05993	10	6	5	50	71	25	solute carrier family 35 (UDP-N-acetylglucosamine (UDP-GlcNAc) transporter), member A3b [Source:ZFIN;Acc:ZDB-GENE-050417-460]	2
ENSDARG00000061634	791218	protein_coding	aifm4	1758	18	3.73229	0.813282	14.209	0.000163583	0.00233722	0.19289	0.458464	0.0441132	0.905439	2.25349	7.74306	0.436336	1.09387	1.60372	4	8	1	40	147	8	apoptosis-inducing factor, mitochondrion-associated, 4 [Source:ZFIN;Acc:ZDB-GENE-070112-2282]	15
ENSDARG00000102211	100270759	protein_coding	csf3a	586	4	6.28437	1.88992	14.2067	0.00016379	0.00233791	0.289335	0.171924	0.264679	0.255846	82.4777	0.316043	0	1.72214	2.59795	2	1	2	488	2	0	colony stimulating factor 3 (granulocyte) a [Source:ZFIN;Acc:ZDB-GENE-091229-1]	12
ENSDARG00000035907	445212	protein_coding	fam49a	1517	12	2.76999	1.09074	14.2047	0.000163957	0.00233805	0.391184	0.796948	0.562335	0.34912	10.903	2.13647	2.02262	1.01471	1.55034	7	12	11	167	35	32	family with sequence similarity 49, member A [Source:ZFIN;Acc:ZDB-GENE-040801-125]	19
ENSDARG00000039970	795246	protein_coding	cnr2	1230	2	4.77202	-0.114173	14.2017	0.000164224	0.00233907	0	0.0819085	0.126099	0.922796	7.48845	0.677566	0.233866	1.45231	1.99997	0	1	2	93	9	3	cannabinoid receptor 2 [Source:ZFIN;Acc:ZDB-GENE-040702-7]	16
ENSDARG00000098153	550224	protein_coding	lhfpl2b	3359	6	2.24723	1.26684	14.2003	0.000164345	0.00233907	0.630955	0.389913	0.207788	0.518288	2.3883	2.59139	1.91256	0.151658	0.828744	25	13	9	81	94	67	lipoma HMGIC fusion partner-like 2b [Source:ZFIN;Acc:ZDB-GENE-050417-10]	5
ENSDARG00000059388	100037356	protein_coding	bdh1	1200	5	-1.63762	4.32688	14.1873	0.000165487	0.00235307	40.3388	60.1127	31.9898	0.327157	15.3513	19.6777	14.0631	0.179728	0.763395	571	716	495	186	255	176	3-hydroxybutyrate dehydrogenase, type 1 [Source:ZFIN;Acc:ZDB-GENE-070410-130]	24
ENSDARG00000031420	30245	protein_coding	wt1a	1771	9	3.5814	1.01856	14.1823	0.000165928	0.00235706	0	0.0568873	0.74442	1.55126	8.22078	2.0392	2.49052	0.810803	1.31529	0	1	17	147	39	46	wilms tumor 1a [Source:ZFIN;Acc:ZDB-GENE-980526-558]	25
ENSDARG00000077167	569893	protein_coding	nmbb	551	3	2.20547	4.10783	14.179	0.000166217	0.00235891	15.2318	20.8443	21.5342	0.180008	31.4558	168.227	98.4952	0.68808	1.19128	99	114	153	175	1001	566	neuromedin Bb [Source:ZFIN;Acc:ZDB-GENE-081022-31]	7
ENSDARG00000099564	493915	protein_coding	atoh1b	805	1	2.05854	2.64913	14.1724	0.000166803	0.00236496	7.47705	4.00487	3.75713	0.409449	18.9469	40.6063	14.6507	0.562453	1.08107	71	32	39	154	353	123	atonal bHLH transcription factor 1b [Source:ZFIN;Acc:ZDB-GENE-041201-1]	KN150642.1
ENSDARG00000024904	192317	protein_coding	stil	4813	16	2.93411	0.762615	14.1682	0.000167173	0.00236793	0.0176138	0.313985	0.0805642	1.13652	1.62564	0.67339	1.31486	0.403113	0.860165	1	15	5	79	35	66	scl/tal1 interrupting locus [Source:ZFIN;Acc:ZDB-GENE-020419-39]	22
ENSDARG00000033971	406431	protein_coding	prrx1a	1607	4	4.76224	0.25205	14.1614	0.000167776	0.0023742	0	0.188079	0.0482583	1.23997	7.88875	0.403363	0.298335	1.51994	1.99892	0	3	1	128	7	5	paired related homeobox 1a [Source:ZFIN;Acc:ZDB-GENE-020905-5]	2
ENSDARG00000094643	100000754	protein_coding	ms4a17c.1	730	4	-2.74157	1.34916	14.1354	0.000170116	0.00240501	3.13552	20.2875	8.28628	0.832662	1.35672	1.0148	2.88968	0.569357	1.30462	27	147	78	10	8	22	membrane-spanning 4-domains, subfamily A, member 17C.1 [Source:ZFIN;Acc:ZDB-GENE-080829-9]	5
ENSDARG00000044612	445088	protein_coding	c1qb	902	3	2.13419	4.45483	14.123	0.000171234	0.00241852	13.252	21.2217	12.5526	0.307229	173.047	56.5665	26.8945	0.903522	1.37792	141	190	146	1576	551	253	complement component 1, q subcomponent, B chain [Source:ZFIN;Acc:ZDB-GENE-040801-223]	21
ENSDARG00000052900	768150	protein_coding	zgc:153642	1372	2	2.33109	4.75564	14.1019	0.000173165	0.00244346	13.7172	14.4659	5.87851	0.418938	18.119	81.1944	90.5735	0.622542	1.16492	222	197	104	251	1203	1296	zgc:153642 [Source:ZFIN;Acc:ZDB-GENE-061013-527]	1
ENSDARG00000022652	436820	protein_coding	psmf1	1371	7	1.61661	4.63978	14.0985	0.000173485	0.00244565	12.9234	20.5757	13.1797	0.27931	62.7042	45.2535	59.0975	0.165435	0.811497	209	280	233	868	670	845	proteasome (prosome, macropain) inhibitor subunit 1 [Source:ZFIN;Acc:ZDB-GENE-040718-282]	6
ENSDARG00000043182	541514	protein_coding	hhla2a.1	1471	7	2.86471	2.01416	14.0938	0.000173915	0.00244938	0.864463	0.684891	1.68704	0.49532	25.0464	2.83279	3.19399	1.22827	1.79288	15	10	32	372	45	49	HERV-H LTR-associating 2a, tandem duplicate 1 [Source:ZFIN;Acc:ZDB-GENE-050327-45]	10
ENSDARG00000070141	NA	protein_coding	si:ch211-191i18.2	1457	6	2.31643	2.11214	14.0709	0.00017605	0.00247708	1.45462	2.00527	1.54357	0.177241	21.6843	3.55912	5.98869	0.945037	1.44261	25	29	29	319	56	91	si:ch211-191i18.2 [Source:ZFIN;Acc:ZDB-GENE-060503-769]	19
ENSDARG00000034534	394110	protein_coding	atp6v1aa	2624	15	2.39018	5.89202	14.0689	0.000176237	0.00247736	10.7261	17.316	9.93032	0.320282	181.248	37.1956	31.2064	1.02083	1.53359	332	451	336	4802	1054	854	ATPase, H+ transporting, lysosomal, V1 subunit Aa [Source:ZFIN;Acc:ZDB-GENE-040426-1143]	5
ENSDARG00000052322	403139	protein_coding	tlr5b	2765	2	3.49466	4.44504	14.0587	0.000177197	0.00248848	2.39148	1.67609	2.46817	0.200524	91.5904	4.05233	3.05167	1.54512	2.24194	78	46	88	2557	121	88	toll-like receptor 5b [Source:ZFIN;Acc:ZDB-GENE-040219-15]	20
ENSDARG00000001557	323361	protein_coding	tomm34	2040	8	1.60719	4.01341	14.0362	0.000179322	0.00251595	6.4828	5.63001	7.90717	0.172399	29.0326	19.0649	24.6763	0.205995	0.823042	156	114	208	598	420	525	translocase of outer mitochondrial membrane 34 [Source:ZFIN;Acc:ZDB-GENE-030131-2081]	6
ENSDARG00000060529	558978	protein_coding	nkx6.3	822	3	5.58402	-2.04489	14.0289	0.000180024	0.0025205	0	0	0		0.48195	1.01388	0.583241	0.407555	1.21069	0	0	0	4	9	5	NK6 homeobox 3 [Source:ZFIN;Acc:ZDB-GENE-070810-7]	8
ENSDARG00000062550	568568	protein_coding	rc3h1	3373	19	1.67913	3.29681	14.031	0.000179818	0.0025205	2.13634	2.15055	2.782	0.15649	13.5363	8.67531	5.31588	0.450421	0.941765	85	72	121	461	316	187	ring finger and CCCH-type domains 1 [Source:ZFIN;Acc:ZDB-GENE-050208-702]	22
ENSDARG00000073994	NA	processed_transcript	si:ch211-276k2.1	554	2	2.39903	2.11069	14.0257	0.000180327	0.0025205	3.36652	3.81895	5.17941	0.228935	60.0681	13.5391	9.69233	1.00985	1.52673	22	21	37	336	81	56	si:ch211-276k2.1 [Source:ZFIN;Acc:ZDB-GENE-081022-201]	22
ENSDARG00000042133	558617	protein_coding	si:dkey-51e6.1	412	3	-1.85578	3.57058	14.0272	0.000180183	0.0025205	90.7422	40.5924	97.5036	0.407583	28.8468	16.1827	30.7204	0.313197	0.845247	441	166	518	120	72	132	si:dkey-51e6.1 [Source:ZFIN;Acc:ZDB-GENE-041014-198]	20
ENSDARG00000058346	406747	protein_coding	sass6	3171	17	2.70342	0.412744	14.0118	0.000181667	0.00253682	0.053469	0.317715	0.171194	0.732243	1.4992	0.992881	1.60262	0.239066	0.816346	2	10	7	48	34	53	SAS-6 centriolar assembly protein [Source:ZFIN;Acc:ZDB-GENE-040426-2784]	22
ENSDARG00000004436	445210	retained_intron	fam92a1	1353	8	2.26109	4.24345	14.0074	0.000182096	0.00254042	6.51634	13.1054	5.78911	0.475846	12.8102	62.2129	58.8207	0.618534	1.14524	104	176	101	175	909	830	family with sequence similarity 92, member A1 [Source:ZFIN;Acc:ZDB-GENE-040801-123]	19
ENSDARG00000015997	436986	protein_coding	mfsd5	2928	3	1.55546	3.22495	14.0052	0.000182311	0.00254102	2.37416	3.3376	2.6486	0.178113	10.4859	9.32965	8.97283	0.0824227	0.774311	82	97	100	310	295	274	major facilitator superfamily domain containing 5 [Source:ZFIN;Acc:ZDB-GENE-040718-468]	23
ENSDARG00000099928	553978	protein_coding	chrm5a	1474	1	-2.6491	2.29947	13.9929	0.000183506	0.00255287	13.2281	11.5511	4.89298	0.445736	0.268767	3.14114	1.82142	0.824509	1.04565	230	169	93	4	50	28	cholinergic receptor, muscarinic 5a [Source:ZFIN;Acc:ZDB-GENE-080723-32]	17
ENSDARG00000013750	393668	protein_coding	eno1b	1703	12	1.59725	3.00336	13.993	0.00018349	0.00255287	4.08195	3.43121	4.37164	0.121574	16.5165	15.4969	10.8666	0.210666	0.82033	82	58	96	284	285	193	enolase 1b, (alpha) [Source:ZFIN;Acc:ZDB-GENE-040426-1651]	6
ENSDARG00000060288	563548	protein_coding	prosc	1736	9	-1.68404	4.87497	13.9846	0.000184318	0.00256176	39.7993	54.3201	40.2051	0.184678	13.0647	19.1496	15.8519	0.190112	0.730456	815	936	900	229	359	287	proline synthetase co-transcribed homolog (bacterial) [Source:ZFIN;Acc:ZDB-GENE-030131-1378]	23
ENSDARG00000043334	335905	protein_coding	ccdc6a	2505	9	-1.96647	6.7864	13.9683	0.000185917	0.0025777	149.752	127.211	87.334	0.260292	34.3579	41.4393	32.9186	0.125863	0.815023	4425	3163	2821	869	1121	860	coiled-coil domain containing 6a [Source:ZFIN;Acc:ZDB-GENE-030131-7848]	17
ENSDARG00000015551	58108	protein_coding	fth1a	1063	5	2.32198	10.0031	13.9702	0.000185731	0.0025777	481.296	715.563	487.193	0.23797	5842.94	2573.05	1841.84	0.623103	1.19075	6035	7550	6678	62712	29537	20419	ferritin, heavy polypeptide 1a [Source:ZFIN;Acc:ZDB-GENE-000831-2]	7
NA	NA	NA	zgc:162182	2387	8	1.75734	3.72239	13.9676	0.000185987	0.0025777	2.91226	7.42838	2.95649	0.5854	17.9244	14.4313	19.1609	0.142841	0.827275	82	176	91	432	372	477	NA	NA	NA
ENSDARG00000026081	402920	protein_coding	lhcgr	2944	11	6.1388	-1.67211	13.9503	0.000187713	0.00259918	0	0	0		0.235491	0.597627	0.0325696	0.991961	1.66565	0	0	0	7	19	1	luteinizing hormone/choriogonadotropin receptor [Source:ZFIN;Acc:ZDB-GENE-040806-3]	13
ENSDARG00000023303	406256	protein_coding	zgc:66427	2878	5	2.16782	4.12847	13.9468	0.000188053	0.00260146	2.91617	4.23573	4.2575	0.201994	46.5953	9.36303	8.82887	1.0026	1.47149	99	121	158	1354	291	265	zgc:66427 [Source:ZFIN;Acc:ZDB-GENE-040426-1913]	2
NA	NA	NA	si:dkey-175a17.4	1841	17	5.65842	-1.99815	13.9449	0.000188249	0.00260173	0	0	0		0.215189	0.553291	0.208332	0.605681	1.33677	0	0	0	4	11	4	NA	NA	NA
NA	NA	NA	zgc:171713	1111	9	3.56761	-0.811936	13.9426	0.000188474	0.00260242	0	0.181364	0.139606	0.88774	1.60462	2.08372	1.03566	0.333196	0.939189	0	2	2	18	25	12	NA	NA	NA
NA	NA	NA	zgc:109868	1419	7	-1.93132	3.7539	13.9404	0.000188703	0.00260315	26.2271	31.3105	20.7131	0.2032	3.21063	9.78866	10.0007	0.503543	0.812978	439	441	379	46	150	148	NA	NA	NA
NA	NA	NA	zgc:55891	2941	20	2.50104	5.42009	13.9303	0.00018972	0.00261474	6.62981	10.3454	5.88028	0.313856	126.891	20.7808	16.334	1.14482	1.67115	230	302	223	3768	660	501	NA	NA	NA
ENSDARG00000036282	791890	protein_coding	rnaset2	1950	15	1.69182	5.15064	13.9261	0.000190137	0.00261805	16.4333	17.6179	10.7378	0.246371	66.2304	59.6918	44.5496	0.195715	0.838174	378	341	270	1304	1257	906	ribonuclease T2 [Source:ZFIN;Acc:ZDB-GENE-030131-2513]	13
ENSDARG00000011870	321264	protein_coding	sp8a	2376	2	5.48433	-2.09705	13.9125	0.000191519	0.00263463	0	0	0		0.291787	0.155893	0.242134	0.299049	1.15892	0	0	0	7	4	6	sp8 transcription factor a [Source:ZFIN;Acc:ZDB-GENE-030131-9849]	19
ENSDARG00000070971	566591	protein_coding	furinb	3197	16	1.80203	2.39905	13.9051	0.000192278	0.00264261	1.35237	1.41809	0.970298	0.193921	8.17853	4.2868	3.32913	0.487838	0.977718	51	45	40	264	148	111	furin (paired basic amino acid cleaving enzyme) b [Source:ZFIN;Acc:ZDB-GENE-040901-2]	25
ENSDARG00000036190	449780	protein_coding	txnl4a	798	4	1.66913	2.63119	13.8935	0.000193464	0.00265645	5.41795	7.70125	5.92809	0.18876	26.6839	17.5222	26.7949	0.224864	0.836463	51	61	61	215	151	223	thioredoxin-like 4A [Source:ZFIN;Acc:ZDB-GENE-041010-25]	19
ENSDARG00000069701	654828	protein_coding	lgi2b	1687	8	6.20068	-1.58535	13.8867	0.00019417	0.002662	0	0	0		1.46771	0.164672	0.113675	1.31861	1.99548	0	0	0	25	3	2	leucine-rich repeat LGI family, member 2b [Source:ZFIN;Acc:ZDB-GENE-060217-3]	1
ENSDARG00000098330	553375	protein_coding	spef2	5574	36	3.09458	-0.527478	13.8861	0.000194228	0.002662	0.045627	0.0361491	0.027826	0.243793	0.550819	0.365485	0.258032	0.378366	0.904353	3	2	2	31	22	15	sperm flagellar 2 [Source:ZFIN;Acc:ZDB-GENE-060526-47]	5
ENSDARG00000052746	394183	protein_coding	grinab	1511	9	1.83037	5.78389	13.8833	0.000194521	0.00266355	26.0889	34.3382	23.0446	0.210008	174.157	93.6426	88.143	0.405835	0.95646	465	515	449	2657	1528	1389	glutamate receptor, ionotropic, N-methyl D-aspartate-associated protein 1b (glutamate binding) [Source:ZFIN;Acc:ZDB-GENE-040426-1367]	16
ENSDARG00000101957	NA	protein_coding	dut	754	7	2.51338	3.59468	13.8765	0.000195228	0.00267077	2.92328	17.7711	4.83409	0.949234	36.6477	25.545	98.0467	0.731101	1.27841	26	133	47	279	208	771	deoxyuridine triphosphatase [Source:ZFIN;Acc:ZDB-GENE-041010-93]	18
ENSDARG00000052115	568223	protein_coding	ehf	1476	9	3.62297	2.21685	13.8661	0.000196305	0.00268302	0.229743	1.9112	0.36779	1.11629	0.671008	19.2604	12.8626	0.863937	1.47318	4	28	7	10	307	198	ets homologous factor [Source:ZFIN;Acc:ZDB-GENE-060312-7]	25
ENSDARG00000101199	30077	protein_coding	rbp4	831	6	2.93405	7.68984	13.8513	0.000197855	0.00270171	57.0268	67.0437	170.594	0.640146	320.84	1876.08	382.732	1.02409	1.61054	559	553	1828	2692	16836	3317	retinol binding protein 4, plasma [Source:ZFIN;Acc:ZDB-GENE-000210-19]	12
ENSDARG00000037895	566313	protein_coding	ramp2	1878	6	1.59931	3.12226	13.839	0.000199156	0.00271696	3.92728	4.55992	3.34486	0.154083	18.6163	14.7431	9.34341	0.327192	0.860826	87	85	81	353	299	183	receptor (G protein-coupled) activity modifying protein 2 [Source:ZFIN;Acc:ZDB-GENE-080204-79]	3
ENSDARG00000070453	100192219	nonsense_mediated_decay	gch1	863	6	2.47787	0.940203	13.8357	0.000199511	0.00271931	0.687631	1.86786	0.80876	0.578971	9.18107	9.44248	3.33319	0.471957	1.06796	7	16	9	80	88	30	GTP cyclohydrolase 1 [Source:ZFIN;Acc:ZDB-GENE-070720-5]	17
ENSDARG00000009018	337596	protein_coding	rhbg	3960	10	-4.07459	-0.518501	13.8282	0.000200305	0.00272761	1.13462	0.20353	0.156669	1.107	0.0250103	0.023384	0.0484267	0.434179	1.31495	53	8	8	1	1	2	Rh family, B glycoprotein (gene/pseudogene) [Source:ZFIN;Acc:ZDB-GENE-030131-9542]	16
ENSDARG00000043561	415181	protein_coding	psmc1b	1501	11	1.81385	5.3322	13.7938	0.000204003	0.00277542	18.4686	26.8481	16.7915	0.260239	63.8058	74.0312	111.152	0.300181	0.88994	327	400	325	967	1200	1740	proteasome (prosome, macropain) 26S subunit, ATPase, 1b [Source:ZFIN;Acc:ZDB-GENE-040625-69]	20
ENSDARG00000024540	437021	protein_coding	tspan36	1500	7	2.87186	5.36524	13.7848	0.000204984	0.0027862	10.0035	12.627	11.581	0.115814	279.559	25.9282	20.6472	1.36124	1.95941	177	188	224	4234	420	323	tetraspanin 36 [Source:ZFIN;Acc:ZDB-GENE-040718-248]	8
ENSDARG00000042978	393108	protein_coding	cyp2p6	2507	9	-2.31944	7.57369	13.7785	0.000205679	0.00279309	217.331	212.466	225.848	0.0309932	19.9504	61.0197	67.1615	0.51985	0.86877	6427	5287	7301	505	1652	1756	cytochrome P450, family 2, subfamily P, polypeptide 6 [Source:ZFIN;Acc:ZDB-GENE-040426-790]	20
ENSDARG00000044807	474325	protein_coding	dck	1047	7	2.28411	1.83157	13.7672	0.000206913	0.00280691	1.0526	3.94522	1.03698	0.832463	11.446	7.2524	14.5613	0.330823	0.966187	13	41	14	121	82	159	deoxycytidine kinase [Source:ZFIN;Acc:ZDB-GENE-041024-3]	21
ENSDARG00000076146	555875	protein_coding	zgc:172075	2382	3	5.69007	-0.430415	13.7658	0.000207076	0.00280691	0	0.0422953	0	1.73205	3.24315	0.0777504	0.120762	1.58231	1.70229	0	1	0	78	2	3	zgc:172075 [Source:ZFIN;Acc:ZDB-GENE-080215-3]	7
ENSDARG00000010051	436724	protein_coding	ufd1l	1320	12	1.78594	4.80594	13.7606	0.000207644	0.00281203	17.9184	20.3021	11.3977	0.278706	46.144	58.5068	90.1463	0.349502	0.903756	279	266	194	615	834	1241	ubiquitin fusion degradation 1 like (yeast) [Source:ZFIN;Acc:ZDB-GENE-040718-150]	8
ENSDARG00000102624	561788	protein_coding	kif22	2300	13	1.74682	3.23841	13.7582	0.00020791	0.00281306	2.69069	4.99357	2.15794	0.459375	11.7988	9.66268	16.3004	0.269192	0.851951	73	114	64	274	240	391	kinesin family member 22 [Source:ZFIN;Acc:ZDB-GENE-080204-34]	12
ENSDARG00000031814	445116	protein_coding	dhrs13b	1237	5	-1.61206	3.47187	13.7551	0.000208251	0.00281509	17.75	29.8089	22.6948	0.258856	8.00653	10.8546	7.67389	0.197656	0.729726	259	366	362	100	145	99	dehydrogenase/reductase (SDR family) member 13b [Source:ZFIN;Acc:ZDB-GENE-040801-253]	15
ENSDARG00000061687	557340	protein_coding	atxn1a	2348	2	-1.78091	2.24997	13.7345	0.000210554	0.00283845	5.01863	5.62092	5.38366	0.0568046	1.72942	2.44516	1.26594	0.327592	0.729491	139	131	163	41	62	31	ataxin 1a [Source:ZFIN;Acc:ZDB-GENE-060503-759]	19
ENSDARG00000062080	562011	protein_coding	shc2	1762	13	3.18752	0.517219	13.7364	0.000210336	0.00283845	0.336791	0.228712	0.176052	0.331517	5.56472	2.62772	0.435346	0.894904	1.47067	7	4	4	99	50	8	SHC (Src homology 2 domain containing) transforming protein 2 [Source:ZFIN;Acc:ZDB-GENE-050208-666]	22
ENSDARG00000079158	100189608	protein_coding	thpo	581	5	5.59469	-2.04308	13.7358	0.00021041	0.00283845	0	0	0		0.511398	1.43443	0.990205	0.471683	1.24739	0	0	0	3	9	6	thrombopoietin [Source:ZFIN;Acc:ZDB-GENE-110510-1]	2
ENSDARG00000052330	570716	protein_coding	slc4a2b	3928	23	2.37696	2.71881	13.7267	0.000211427	0.00284762	0.712214	1.20548	0.848955	0.276143	13.5399	3.08826	1.53787	1.07806	1.55819	33	47	43	537	131	63	solute carrier family 4 (anion exchanger), member 2b [Source:ZFIN;Acc:ZDB-GENE-030429-14]	24
ENSDARG00000018534	494490	protein_coding	slc6a9	1948	13	4.62143	0.368335	13.7227	0.00021188	0.00285113	0.087038	0.0517184	0.0796212	0.255846	7.32129	0.285218	0.147667	1.58723	2.30673	2	1	2	144	6	3	solute carrier family 6 (neurotransmitter transporter, glycine), member 9 [Source:ZFIN;Acc:ZDB-GENE-050105-3]	2
ENSDARG00000099441	573110	protein_coding	cbx4	1931	5	3.08954	-0.365142	13.7092	0.000213406	0.00286906	0.0878043	0.156521	0.120483	0.282659	2.20547	1.00705	0.695178	0.612125	1.17769	2	3	3	43	21	14	chromobox homolog 4 (Pc class homolog, Drosophila) [Source:ZFIN;Acc:ZDB-GENE-040329-2]	3
ENSDARG00000104256	84039	protein_coding	bco1	1884	13	-2.33258	7.09079	13.6837	0.000216324	0.00290302	158.706	292.189	183.093	0.336349	17.7159	60.3576	61.7348	0.537012	0.950107	3527	5464	4448	337	1228	1213	beta-carotene oxygenase 1 [Source:ZFIN;Acc:ZDB-GENE-010508-1]	7
ENSDARG00000102176	NA	processed_transcript	pla1a	3381	11	2.65493	1.63639	13.6839	0.000216302	0.00290302	0.676997	0.178789	0.366997	0.617214	3.63238	4.98472	0.794078	0.681779	1.1803	27	6	16	124	182	28	phospholipase A1 member A [Source:ZFIN;Acc:ZDB-GENE-030131-5949]	9
ENSDARG00000070480	335616	protein_coding	agr2	1136	8	2.13076	6.84602	13.6783	0.000216951	0.0029088	42.3875	109.084	47.9233	0.556877	237.053	347.253	397.888	0.251179	0.94077	568	1230	702	2719	4260	4714	anterior gradient 2 [Source:ZFIN;Acc:ZDB-GENE-050417-214]	19
ENSDARG00000040864	796378	protein_coding	si:dkey-286j15.1	2645	17	-2.15383	3.75321	13.6736	0.000217492	0.00291341	7.4679	30.6242	6.53833	0.917236	2.99556	5.00639	3.19012	0.297281	1.25561	233	804	223	80	143	88	si:dkey-286j15.1 [Source:ZFIN;Acc:ZDB-GENE-060503-447]	22
ENSDARG00000051746	373884	protein_coding	cecr1a	2486	10	1.96881	2.42004	13.6707	0.000217821	0.00291518	1.32994	2.39103	0.811073	0.533095	11.5534	5.47559	4.20412	0.554964	1.03528	39	59	26	290	147	109	cat eye syndrome chromosome region, candidate 1a [Source:ZFIN;Acc:ZDB-GENE-030902-4]	25
ENSDARG00000101334	368704	protein_coding	ctsc	3153	7	2.31254	7.87481	13.6385	0.000221592	0.00296296	41.4061	68.7946	21.6445	0.53876	439.04	202.559	146.184	0.591729	1.16665	1540	2153	880	13977	6897	4807	cathepsin C [Source:ZFIN;Acc:ZDB-GENE-030619-9]	15
ENSDARG00000079027	324407	protein_coding	chsy1	3924	3	1.58231	3.93498	13.6331	0.000222233	0.00296618	3.08941	3.72283	3.26094	0.0975705	18.3241	9.06184	9.04113	0.440898	0.916812	143	145	165	726	384	370	chondroitin sulfate synthase 1 [Source:ZFIN;Acc:ZDB-GENE-030131-3127]	7
ENSDARG00000099276	NA	protein_coding	ugt5b3	1861	4	-2.13564	4.54407	13.634	0.000222121	0.00296618	38.8116	46.7195	21.2526	0.366199	3.19315	9.55365	14.2204	0.615778	0.922634	852	863	510	60	192	276	UDP glucuronosyltransferase 5 family, polypeptide B3 [Source:ZFIN;Acc:ZDB-GENE-100406-5]	1
ENSDARG00000036855	664689	protein_coding	plagx	4435	3	2.21611	1.18918	13.6303	0.00022257	0.002968	0.133805	0.363463	0.402182	0.483855	1.74187	1.31541	1.85932	0.17464	0.798356	7	16	23	78	63	86	pleiomorphic adenoma gene X [Source:ZFIN;Acc:ZDB-GENE-030131-839]	23
NA	NA	NA	slain1b	5050	12	3.56651	0.0189607	13.6016	0.000225994	0.00300824	0.0335743	0.09975	0.0153567	0.896074	0.568749	0.165031	1.27214	0.837928	1.12948	2	5	1	29	9	67	NA	NA	NA
ENSDARG00000092126	64260	protein_coding	vtg5	4238	28	6.46408	8.67526	13.6029	0.000225836	0.00300824	1.42025	7.08418	3.01933	0.760181	0.864679	1096.55	2.23988	1.72472	2.60307	71	298	165	37	50185	99	vitellogenin 5 [Source:ZFIN;Acc:ZDB-GENE-001201-4]	22
ENSDARG00000056979	550405	protein_coding	lhx9	4355	13	6.00646	-1.78004	13.5834	0.000228188	0.003032	0	0	0		0.0454837	0.382735	0.0880688	1.06718	1.73845	0	0	0	2	18	4	LIM homeobox 9 [Source:ZFIN;Acc:ZDB-GENE-050417-210]	22
NA	NA	NA	zgc:77147	1499	7	1.55302	4.32111	13.5836	0.000228176	0.003032	8.08728	13.6436	13.3994	0.26813	44.2677	40.895	35.8209	0.105433	0.786575	143	203	259	670	662	560	NA	NA	NA
ENSDARG00000062479	561971	protein_coding	vcam1	3466	10	2.58078	4.18645	13.5633	0.000230656	0.00306204	1.19849	1.86031	4.58684	0.704699	44.4912	9.56464	5.06259	1.0952	1.62547	49	64	205	1557	358	183	vascular cell adhesion molecule 1 [Source:ZFIN;Acc:ZDB-GENE-070209-238]	22
NA	NA	NA	ugt1a2	1899	5	-2.40557	4.81175	13.5579	0.000231315	0.00306804	42.8116	56.7666	30.5467	0.302456	1.72109	14.2875	11.0578	0.723316	0.955744	959	1070	748	33	293	219	NA	NA	NA
ENSDARG00000002509	768172	protein_coding	zgc:153911	1662	4	1.93853	1.82068	13.55	0.000232288	0.00307818	1.53024	1.51546	1.35318	0.0669963	10.1901	6.40739	3.86539	0.466588	1.00939	30	25	29	171	115	67	zgc:153911 [Source:ZFIN;Acc:ZDB-GENE-061013-174]	13
ENSDARG00000031956	557924	protein_coding	tmem63a	2981	23	2.05122	3.88384	13.5462	0.000232763	0.00308171	2.64478	3.44725	3.79821	0.179347	36.1145	7.82804	7.75185	0.949034	1.39881	93	102	146	1087	252	241	transmembrane protein 63A [Source:ZFIN;Acc:ZDB-GENE-041210-107]	4
ENSDARG00000009242	791175	protein_coding	fev	961	2	1.56164	2.90654	13.5417	0.000233319	0.00308356	5.99865	8.91107	5.48749	0.271628	25.9712	20.3317	23.9463	0.122002	0.786437	68	85	68	252	211	240	FEV (ETS oncogene family) [Source:ZFIN;Acc:ZDB-GENE-070112-1852]	9
ENSDARG00000044339	406755	protein_coding	rp2	2009	6	1.826	4.07418	13.5421	0.000233266	0.00308356	6.41404	6.4691	6.09909	0.0315514	52.1579	14.888	16.5138	0.756255	1.19246	152	129	158	1058	323	346	retinitis pigmentosa 2 (X-linked recessive) [Source:ZFIN;Acc:ZDB-GENE-040426-2795]	6
ENSDARG00000000068	327272	protein_coding	slc9a3r1	2039	6	-1.89576	7.15107	13.5355	0.00023409	0.00309099	180.402	234.452	159.058	0.203139	71.0626	57.1318	53.1858	0.155337	0.779029	4339	4745	4182	1463	1258	1131	solute carrier family 9, subfamily A (NHE3, cation proton antiporter 3), member 3 regulator 1 [Source:ZFIN;Acc:ZDB-GENE-031006-7]	12
ENSDARG00000030844	560787	protein_coding	klf11a	1994	4	2.44849	1.52881	13.5308	0.000234674	0.00309595	1.14791	0.656829	0.427814	0.494378	2.23512	3.66873	7.98239	0.646284	1.15292	27	13	11	45	79	166	Kruppel-like factor 11a [Source:ZFIN;Acc:ZDB-GENE-030131-3568]	20
ENSDARG00000016238	436790	protein_coding	arl6ip5b	1204	3	1.58709	4.02342	13.5105	0.000237232	0.0031269	9.08304	12.3006	13.3975	0.193417	51.5769	29.8414	42.6863	0.264153	0.837021	129	147	208	627	388	536	ADP-ribosylation factor-like 6 interacting protein 5b [Source:ZFIN;Acc:ZDB-GENE-040718-223]	23
ENSDARG00000034855	767751	protein_coding	ccnb3	1731	12	2.52669	1.14144	13.5008	0.000238456	0.00314023	0.342822	1.22224	0.358411	0.784974	3.9479	2.19332	6.37017	0.502894	1.03253	7	21	8	69	41	115	cyclin B3 [Source:ZFIN;Acc:ZDB-GENE-060929-684]	7
ENSDARG00000003526	403011	protein_coding	psma5	1079	10	1.97815	6.71307	13.4809	0.000241005	0.00316943	64.5045	78.8986	61.5953	0.135589	217.541	289.474	414.909	0.325033	0.935014	821	845	857	2370	3373	4669	proteasome (prosome, macropain) subunit, alpha type, 5 [Source:ZFIN;Acc:ZDB-GENE-040625-96]	11
ENSDARG00000013966	436862	protein_coding	psma6b	1327	7	1.75453	5.14735	13.4802	0.000241101	0.00316943	17.0572	25.2058	21.2725	0.192418	60.6037	75.0854	109.325	0.306341	0.879278	267	332	364	812	1076	1513	proteasome (prosome, macropain) subunit, alpha type, 6b [Source:ZFIN;Acc:ZDB-GENE-040718-329]	20
ENSDARG00000026482	393848	protein_coding	arhgap12b	4202	17	2.61684	1.66919	13.4687	0.000242571	0.00318592	0.242099	0.191809	0.590584	0.635953	5.58607	1.74095	0.79866	0.936345	1.37095	12	8	32	237	79	35	Rho GTPase activating protein 12b [Source:ZFIN;Acc:ZDB-GENE-040426-1727]	12
ENSDARG00000103002	368305	protein_coding	nptna	1470	5	2.89832	1.5317	13.4482	0.000245244	0.00321817	1.67243	0.0685357	0.474803	1.12898	12.3969	3.27567	5.47914	0.67503	1.24017	29	1	9	184	52	84	neuroplastin a [Source:ZFIN;Acc:ZDB-GENE-030804-7]	25
ENSDARG00000076566	558407	protein_coding	kank3	3400	11	2.47863	2.65189	13.4379	0.000246594	0.00323302	0.897618	1.03711	0.912366	0.0807475	16.2252	1.98819	2.19971	1.19914	1.71819	36	35	40	557	73	78	KN motif and ankyrin repeat domains 3 [Source:ZFIN;Acc:ZDB-GENE-081105-185]	8
ENSDARG00000013063	442923	protein_coding	oxct1a	2099	17	2.86736	1.08274	13.422	0.000248686	0.00325757	0.403883	0.719968	0.11084	0.740193	2.45361	1.3235	6.30401	0.777038	1.25407	10	15	3	52	30	138	3-oxoacid CoA transferase 1a [Source:ZFIN;Acc:ZDB-GENE-040723-3]	8
ENSDARG00000092154	402960	protein_coding	tex264a	1788	4	1.67573	4.47481	13.4191	0.00024907	0.00325971	9.19819	13.6358	8.11077	0.283757	25.7573	45.4717	41.0782	0.276465	0.847439	194	242	187	465	878	766	testis expressed 264a [Source:ZFIN;Acc:ZDB-GENE-040426-1885]	6
ENSDARG00000029766	565875	protein_coding	nr1i2	2452	10	-1.66144	3.87821	13.4148	0.000249646	0.00326437	17.9784	17.6678	11.5757	0.229359	5.33172	8.11956	3.91048	0.369985	0.736437	520	430	366	132	215	100	nuclear receptor subfamily 1, group I, member 2 [Source:ZFIN;Acc:ZDB-GENE-030903-3]	9
ENSDARG00000095577	552960	protein_coding	cybrd1	904	4	2.62946	1.86383	13.4105	0.000250222	0.00326613	1.78178	1.00302	2.65938	0.456639	33.3058	5.42902	5.30337	1.09889	1.64072	19	9	31	304	53	50	cytochrome b reductase 1 [Source:ZFIN;Acc:ZDB-GENE-050522-365]	9
ENSDARG00000069735	497166	protein_coding	si:ch211-5k11.6	563	3	3.33706	-0.0560196	13.4109	0.000250171	0.00326613	0.903464	0	0.413238	1.03048	6.68482	2.1382	8.17491	0.55501	1.18801	6	0	3	38	13	48	si:ch211-5k11.6 [Source:ZFIN;Acc:ZDB-GENE-081104-38]	3
ENSDARG00000060106	723994	protein_coding	crb2a	5166	13	3.35624	-0.488743	13.4023	0.00025132	0.00327757	0.0164102	0.0585061	0.0300237	0.614098	0.843553	0.197175	0.315533	0.761238	1.08117	1	3	2	44	11	17	crumbs family member 2a [Source:ZFIN;Acc:ZDB-GENE-060612-1]	21
ENSDARG00000016730	100170804	protein_coding	rfxank	691	7	1.80473	2.68033	13.394	0.000252435	0.00328921	6.25691	8.31057	6.62158	0.15513	17.0562	27.74	39.2698	0.396455	0.926253	51	57	59	119	207	283	regulatory factor X-associated ankyrin-containing protein [Source:ZFIN;Acc:ZDB-GENE-050208-596]	22
ENSDARG00000104207	555725	protein_coding	pcyt1bb	1652	8	-1.91304	5.45309	13.388	0.00025324	0.0032968	74.1012	111.359	35.4425	0.515526	19.7842	20.908	26.2348	0.154466	0.929056	1444	1826	755	330	373	452	phosphate cytidylyltransferase 1, choline, beta b [Source:ZFIN;Acc:ZDB-GENE-051120-48]	21
NA	NA	NA	zgc:193725	520	4	2.20063	3.6015	13.3859	0.000253521	0.00329755	7.66236	16.2746	18.9404	0.41242	170.655	25.9994	50.524	0.93958	1.42508	47	84	127	896	146	274	NA	NA	NA
ENSDARG00000057789	677744	protein_coding	lyz	590	4	3.5406	3.28252	13.3818	0.000254072	0.00330182	1.86792	2.90289	8.28088	0.79136	187.674	7.37667	9.42597	1.51863	2.21509	13	17	63	1118	47	58	lysozyme [Source:ZFIN;Acc:ZDB-GENE-020515-2]	24
ENSDARG00000037804	368779	protein_coding	phlda3	1388	2	2.62296	1.34992	13.3593	0.000257139	0.00333875	0.305386	1.81462	0.502853	0.938269	11.8449	2.86875	4.55937	0.742466	1.24747	5	25	9	166	43	66	pleckstrin homology-like domain, family A, member 3 [Source:ZFIN;Acc:ZDB-GENE-030616-267]	23
ENSDARG00000038576	324015	protein_coding	ube2d1b	1044	7	1.6335	4.97495	13.3537	0.000257918	0.00334593	20.0569	33.679	22.9533	0.280726	122.188	69.5392	89.364	0.283794	0.855869	247	349	309	1288	784	973	ubiquitin-conjugating enzyme E2D 1b [Source:ZFIN;Acc:ZDB-GENE-030131-2735]	12
ENSDARG00000099144	403079	protein_coding	igfbp3	3110	4	1.85652	3.82442	13.3456	0.000259029	0.00335739	3.89802	2.88313	3.29156	0.152091	22.8654	16.4954	5.30296	0.597187	1.07588	143	89	132	718	554	172	insulin-like growth factor binding protein 3 [Source:ZFIN;Acc:ZDB-GENE-040412-1]	20
ENSDARG00000089291	100332714	protein_coding	stra13	503	5	2.17604	1.14141	13.3114	0.000263792	0.00341614	2.86516	3.0044	2.0043	0.206393	11.6171	10.3094	19.2532	0.35192	0.982078	17	15	13	59	56	101	stimulated by retinoic acid 13 homolog (mouse) [Source:ZFIN;Acc:ZDB-GENE-110411-78]	3
ENSDARG00000099930	560145	protein_coding	col27a1b	4914	59	2.94946	0.320019	13.3093	0.000264089	0.00341699	0.120762	0.0820085	0.0631267	0.331517	1.83409	0.414574	0.390252	0.939782	1.347	7	4	4	91	22	20	collagen, type XXVII, alpha 1b [Source:ZFIN;Acc:ZDB-GENE-100119-2]	5
ENSDARG00000017809	63998	protein_coding	stard3	2446	15	1.51595	3.64092	13.288	0.000267116	0.00345314	3.84711	6.01354	3.86804	0.272013	17.4921	14.0075	14.4259	0.124284	0.773756	111	146	122	432	370	368	StAR-related lipid transfer (START) domain containing 3 [Source:ZFIN;Acc:ZDB-GENE-001120-2]	19
ENSDARG00000054696	550499	protein_coding	psmb4	923	7	2.01574	6.69872	13.2808	0.000268131	0.00346323	65.579	106.86	61.6712	0.32085	248.514	322.848	500.097	0.361896	0.958857	714	979	734	2316	3218	4814	proteasome (prosome, macropain) subunit, beta type, 4 [Source:ZFIN;Acc:ZDB-GENE-050417-333]	19
ENSDARG00000075163	567537	protein_coding	cxcl20	535	4	2.35514	2.30412	13.2772	0.000268658	0.00346479	3.96145	5.08445	6.08812	0.210894	73.4938	14.5392	10.9327	1.06476	1.57006	25	27	42	397	84	61	chemokine (C-X-C motif) ligand 20 [Source:ZFIN;Acc:ZDB-GENE-111004-2]	5
ENSDARG00000037476	541478	protein_coding	sorbs3	2552	18	-1.60647	4.32589	13.2767	0.000268719	0.00346479	21.991	19.8968	19.1751	0.07186	5.43327	9.0351	8.60409	0.255751	0.694988	662	504	631	140	249	229	sorbin and SH3 domain containing 3 [Source:ZFIN;Acc:ZDB-GENE-050327-1]	8
ENSDARG00000009134	327096	protein_coding	hlx1	1478	4	1.63993	3.77359	13.2726	0.000269318	0.00346949	8.37426	7.97527	6.76867	0.108481	46.974	24.6225	16.2836	0.541741	0.994165	146	117	129	701	393	251	H2.0-like homeo box 1 (Drosophila) [Source:ZFIN;Acc:ZDB-GENE-030131-5304]	20
ENSDARG00000077231	570643	protein_coding	vwf	8764	51	2.26202	2.18346	13.2552	0.000271822	0.0034987	0.135423	0.18393	0.566325	0.799482	2.20367	0.845283	2.11157	0.441279	0.870332	14	16	64	195	80	193	von Willebrand factor [Source:ZFIN;Acc:ZDB-GENE-070103-1]	18
ENSDARG00000040869	503707	protein_coding	upp1	928	6	2.44936	2.77821	13.2368	0.000274511	0.00353025	3.74545	4.55969	3.34272	0.159679	61.9005	14.1695	5.06289	1.12881	1.64728	41	42	40	580	142	49	uridine phosphorylase 1 [Source:ZFIN;Acc:ZDB-GENE-050306-2]	16
ENSDARG00000051853	NA	protein_coding	galns	1807	15	1.63728	4.42661	13.2308	0.000275382	0.00353837	10.0867	14.496	5.75088	0.432454	36.1195	38.5879	34.1726	0.0609696	0.79802	215	260	134	659	753	644	galactosamine (N-acetyl)-6-sulfatase [Source:ZFIN;Acc:ZDB-GENE-070112-1152]	7
ENSDARG00000022139	541527	protein_coding	ocstamp	1632	3	4.08301	2.55677	13.2141	0.000277853	0.00356393	0.5714	0.98772	0.475191	0.401733	44.2407	0.794369	0.705036	1.64689	2.39378	11	16	10	729	14	12	osteoclast stimulatory transmembrane protein [Source:ZFIN;Acc:ZDB-GENE-050327-65]	8
ENSDARG00000090820	560546	protein_coding	slc2a10	1737	6	3.0533	-0.397276	13.2142	0.000277829	0.00356393	0.244027	0.116002	0.0446466	0.748924	1.8816	0.959593	1.32483	0.334354	0.900471	5	2	1	33	18	24	solute carrier family 2 (facilitated glucose transporter), member 10 [Source:ZFIN;Acc:ZDB-GENE-080204-6]	11
ENSDARG00000030881	503609	protein_coding	baxb	1087	6	1.55323	3.60205	13.1972	0.000280374	0.00358546	11.1526	11.4928	6.70635	0.272965	43.188	27.2606	31.5794	0.2422	0.821147	143	124	94	474	320	358	bcl2-associated X protein, b [Source:ZFIN;Acc:ZDB-GENE-050227-21]	3
ENSDARG00000018404	352912	protein_coding	krt18	1749	7	2.07717	8.03345	13.1977	0.000280293	0.00358546	92.0456	107.833	98.4353	0.0798599	842.895	378.609	314.792	0.562879	1.10341	1899	1872	2220	14885	7151	5742	keratin 18 [Source:ZFIN;Acc:ZDB-GENE-030411-6]	23
ENSDARG00000006003	405873	protein_coding	mycla	1767	3	1.6245	2.41114	13.1963	0.0002805	0.00358546	2.78266	2.45169	2.23832	0.110113	10.5374	8.54212	8.24816	0.136737	0.805002	58	43	51	188	163	152	v-myc avian myelocytomatosis viral oncogene lung carcinoma derived homolog a [Source:ZFIN;Acc:ZDB-GENE-040426-2439]	13
ENSDARG00000101008	558832	protein_coding	soul4	1294	6	1.6904	4.14912	13.1979	0.000280259	0.00358546	12.3166	14.2479	7.19176	0.324076	29.4673	51.2381	43.4965	0.266558	0.849358	188	183	120	385	716	587	heme-binding protein soul4 [Source:ZFIN;Acc:ZDB-GENE-110718-1]	22
ENSDARG00000022303	373084	protein_coding	higd1a	1266	4	1.81505	5.4205	13.1938	0.000280878	0.00358719	17.7452	28.3303	31.5472	0.279096	177.898	82.2142	72.2545	0.526507	1.02596	265	356	515	2274	1124	954	HIG1 hypoxia inducible domain family, member 1A [Source:ZFIN;Acc:ZDB-GENE-030826-15]	2
ENSDARG00000062363	386969	protein_coding	phex	2620	22	2.94543	0.111587	13.1887	0.000281643	0.00359386	0.258855	0.0384532	0.118399	0.805208	2.34371	0.954282	0.841737	0.606251	1.03066	8	1	4	62	27	23	phosphate regulating endopeptidase homolog, X-linked [Source:ZFIN;Acc:ZDB-GENE-030103-2]	24
ENSDARG00000045066	445151	protein_coding	entpd1	2396	10	1.9508	3.5907	13.1867	0.000281949	0.00359467	2.68903	4.75145	3.26906	0.297941	34.2675	8.54122	8.52399	0.868338	1.30084	76	113	101	829	221	213	ectonucleoside triphosphate diphosphohydrolase 1 [Source:ZFIN;Acc:ZDB-GENE-040801-58]	12
ENSDARG00000078734	565345	protein_coding	myo1f	3712	28	2.54091	4.66117	13.1747	0.000283749	0.00361451	2.26097	5.78104	2.48615	0.561502	62.194	7.68346	7.49101	1.22249	1.74287	99	213	119	2331	308	290	myosin IF [Source:ZFIN;Acc:ZDB-GENE-081104-506]	8
ENSDARG00000013976	81880	protein_coding	anxa13	2039	11	1.96874	5.28785	13.1727	0.000284051	0.00361524	13.554	13.2419	13.464	0.0119695	126.679	29.1109	40.8181	0.812896	1.2702	326	268	354	2608	641	868	annexin A13 [Source:ZFIN;Acc:ZDB-GENE-010406-1]	24
ENSDARG00000069114	100000934	protein_coding	unc93b1	2388	13	1.8851	3.70685	13.1638	0.000285411	0.00362943	2.91104	6.58149	2.72793	0.533677	32.9721	10.6638	11.0019	0.70189	1.14777	82	156	84	795	275	274	unc-93 homolog B1 (C. elegans) [Source:ZFIN;Acc:ZDB-GENE-130424-1]	1
NA	NA	NA	zgc:91940	1529	7	1.6534	2.82735	13.1506	0.000287427	0.00365193	3.65935	5.46896	2.48529	0.388271	12.372	13.9295	15.5523	0.113986	0.794618	66	83	49	191	230	248	NA	NA	NA
ENSDARG00000055064	NA	protein_coding	prdx5	805	6	2.44673	5.2979	13.1385	0.000289283	0.00367235	18.1134	29.9114	30.5388	0.267288	429.997	58.6663	59.5558	1.17178	1.69222	172	239	317	3495	510	500	peroxiredoxin 5 [Source:ZFIN;Acc:ZDB-GENE-050522-159]	21
ENSDARG00000045672	553971	protein_coding	il26	515	5	5.07956	-1.05887	13.1243	0.00029149	0.0036972	0	0	0.150585	1.73205	0.192312	4.13557	4.09605	0.806744	1.29357	0	0	1	1	23	22	interleukin 26 [Source:ZFIN;Acc:ZDB-GENE-060209-4]	4
ENSDARG00000074410	794038	protein_coding	brip1	3937	19	1.94979	1.52734	13.1193	0.00029227	0.00370392	0.409125	0.588568	0.512148	0.178925	1.78611	2.11686	2.82516	0.236694	0.854921	19	23	26	71	90	116	BRCA1 interacting protein C-terminal helicase 1 [Source:ZFIN;Acc:ZDB-GENE-081107-11]	15
ENSDARG00000020009	494101	protein_coding	bmp2k	9308	31	1.61702	4.61661	13.1081	0.000294029	0.00372303	2.01282	2.61935	2.09125	0.147193	12.96	6.67545	5.31549	0.49033	0.947972	221	242	251	1218	671	516	BMP2 inducible kinase [Source:ZFIN;Acc:ZDB-GENE-041212-72]	5
ENSDARG00000000690	799482	protein_coding	sypl2b	1929	6	2.44767	3.26061	13.101	0.000295132	0.00373379	1.8458	3.91709	2.21115	0.415944	43.5903	4.80045	6.71045	1.19044	1.69379	42	75	55	849	100	135	synaptophysin-like 2b [Source:ZFIN;Acc:ZDB-GENE-050417-309]	8
ENSDARG00000044596	541417	protein_coding	pgap2	1240	5	1.78899	2.46239	13.099	0.000295448	0.0037346	2.18774	4.38739	3.62739	0.328503	21.9647	11.7991	8.7379	0.48874	0.984126	32	54	58	275	158	113	post-GPI attachment to proteins 2 [Source:ZFIN;Acc:ZDB-GENE-050320-119]	21
ENSDARG00000014496	100000322	protein_coding	trpv6	2563	17	3.94378	0.183917	13.0963	0.000295885	0.00373694	0.0330765	0.0786168	0.121032	0.567024	4.32796	0.397428	0.224467	1.40661	1.89658	1	2	4	112	11	6	transient receptor potential cation channel, subfamily V, member 6 [Source:ZFIN;Acc:ZDB-GENE-040624-12]	16
ENSDARG00000104484	NA	protein_coding	itgb1b	1559	9	1.74324	4.80214	13.0913	0.000296678	0.00374375	12.9419	14.5402	15.0227	0.07687	103.234	38.1332	34.0733	0.663661	1.10341	238	225	302	1625	642	554	integrin, beta 1b [Source:ZFIN;Acc:ZDB-GENE-030909-10]	KN149986.1
ENSDARG00000008803	323201	protein_coding	marcksb	1858	2	1.93331	1.82011	13.0877	0.000297249	0.00374777	0.821287	1.57248	1.58608	0.329923	5.43712	4.7347	7.48294	0.24262	0.871091	18	29	38	102	95	145	myristoylated alanine-rich protein kinase C substrate b [Source:ZFIN;Acc:ZDB-GENE-030131-1921]	17
ENSDARG00000057737	555578	protein_coding	rxraa	1386	9	-1.6734	2.55127	13.0792	0.000298597	0.00376156	9.84761	13.8837	9.51204	0.219553	4.64477	5.01086	2.5597	0.324731	0.728046	161	191	170	65	75	37	retinoid X receptor, alpha a [Source:ZFIN;Acc:ZDB-GENE-070314-2]	21
ENSDARG00000011890	83775	protein_coding	cry4	1687	10	1.67337	4.19712	13.0726	0.00029964	0.00377149	8.34183	8.48023	9.88351	0.0958174	24.7162	25.9633	47.5162	0.391628	0.900074	166	142	215	421	473	836	cryptochrome circadian clock 4 [Source:ZFIN;Acc:ZDB-GENE-010426-7]	22
ENSDARG00000013522	378727	protein_coding	pck1	2598	9	-3.13024	9.84714	13.0365	0.000305473	0.00384165	201.496	1158.83	1943.43	0.792184	323.16	38.4232	111.497	0.937788	1.36171	6175	29883	65106	8477	1078	3021	phosphoenolpyruvate carboxykinase 1 (soluble) [Source:ZFIN;Acc:ZDB-GENE-030909-11]	6
ENSDARG00000036337	100141367	protein_coding	cers3b	1608	10	2.36419	3.40184	13.0318	0.000306255	0.00384441	2.68876	6.51601	2.07382	0.640213	5.35855	24.7626	33.035	0.674823	1.1931	51	104	43	87	430	554	ceramide synthase 3b [Source:ZFIN;Acc:ZDB-GENE-080220-32]	18
ENSDARG00000010032	559138	protein_coding	cmtm7	1187	5	2.2979	1.71122	13.0304	0.000306473	0.00384441	1.99975	1.35801	1.24134	0.266384	19.6079	4.68074	4.36207	0.912192	1.40721	28	16	19	235	60	54	CKLF-like MARVEL transmembrane domain containing 7 [Source:ZFIN;Acc:ZDB-GENE-041111-174]	16
ENSDARG00000056797	100002802	protein_coding	ppp2r2ca	2438	11	-2.99818	-0.415605	13.0311	0.000306362	0.00384441	1.0084	0.53721	0.92247	0.305024	0.0812476	0.189911	0.0786586	0.544549	0.87057	29	13	29	2	5	2	protein phosphatase 2, regulatory subunit B, gamma a [Source:ZFIN;Acc:ZDB-GENE-051120-168]	1
ENSDARG00000032708	406531	protein_coding	arl4cb	1489	1	2.54171	0.625831	13.0234	0.000307617	0.0038555	0.455474	0.270645	0.677075	0.435062	6.05286	2.67416	1.67428	0.661781	1.19326	8	4	13	91	43	26	ADP-ribosylation factor-like 4Cb [Source:ZFIN;Acc:ZDB-GENE-040426-2382]	9
ENSDARG00000070317	100033386	protein_coding	irge4	1863	3	1.82332	2.88147	13.0159	0.000308857	0.0038645	3.64037	3.83954	1.49857	0.433667	19.6168	11.8795	6.74231	0.508453	0.998966	80	71	36	369	239	131	immunity-related GTPase family, e4 [Source:ZFIN;Acc:ZDB-GENE-051212-2]	16
ENSDARG00000062487	100170811	protein_coding	si:dkey-6n6.1	2121	10	3.89006	0.617228	13.017	0.000308675	0.0038645	0.119908	0	0.292508	1.06962	0.186781	2.70686	4.43032	0.874198	1.34416	3	0	8	4	62	98	si:dkey-6n6.1 [Source:ZFIN;Acc:ZDB-GENE-060503-80]	8
ENSDARG00000004171	407650	protein_coding	rabac1	2235	7	1.76337	3.95746	13.0071	0.000310318	0.0038795	4.09651	8.56466	3.92093	0.476147	37.6222	17.07	12.9992	0.584957	1.04229	108	190	113	849	412	303	Rab acceptor 1 (prenylated) [Source:ZFIN;Acc:ZDB-GENE-040625-146]	16
ENSDARG00000069415	557257	protein_coding	col17a1a	4797	52	4.22875	0.993412	12.9992	0.000311621	0.00388922	0.0706901	0.0840087	0.0484997	0.264838	0.0412928	3.93799	0.339805	1.50638	2.10515	4	4	3	2	204	17	collagen, type XVII, alpha 1a [Source:ZFIN;Acc:ZDB-GENE-090313-107]	1
NA	NA	NA	zgc:56235	5774	9	-1.60169	2.83812	13.0003	0.000311441	0.00388922	2.70153	3.85611	3.06229	0.184203	1.44084	1.52357	0.763891	0.335362	0.681001	184	221	228	84	95	46	NA	NA	NA
ENSDARG00000045842	503753	protein_coding	zgc:113263	1101	7	2.03706	1.3966	12.989	0.000313323	0.00390717	1.23197	2.19613	1.26787	0.349187	12.3239	5.46689	5.39951	0.514674	1.03759	16	24	18	137	65	62	zgc:113263 [Source:ZFIN;Acc:ZDB-GENE-050306-34]	4
ENSDARG00000014685	445395	protein_coding	esco2	2349	11	2.70203	2.16457	12.9674	0.000316961	0.00394433	0.180449	2.0587	0.462203	1.1249	4.30062	3.66618	11.2253	0.655448	1.16465	5	48	14	102	93	275	establishment of sister chromatid cohesion N-acetyltransferase 2 [Source:ZFIN;Acc:ZDB-GENE-050913-156]	20
ENSDARG00000078828	563766	protein_coding	npb	1346	2	4.4878	-0.782515	12.9666	0.000317102	0.00394433	0.125966	0	0	1.73205	3.38475	0.68797	0.284948	1.16031	1.41765	2	0	0	46	10	4	neuropeptide B [Source:ZFIN;Acc:ZDB-GENE-040107-40]	22
ENSDARG00000074425	368621	protein_coding	si:busm1-57f23.1	925	4	2.28536	3.13577	12.9692	0.000316664	0.00394433	3.391	5.22798	7.79703	0.404445	75.9134	16.3177	10.1586	1.06406	1.55394	37	48	93	709	163	98	si:busm1-57f23.1 [Source:ZFIN;Acc:ZDB-GENE-030616-512]	10
ENSDARG00000069537	559078	protein_coding	si:dkey-238c7.16	1308	2	2.07405	3.10191	12.9602	0.000318177	0.00395437	2.85176	6.00788	4.15029	0.365787	47.476	9.13264	11.5824	0.944347	1.39381	44	78	70	627	129	158	si:dkey-238c7.16 [Source:ZFIN;Acc:ZDB-GENE-030131-4169]	18
ENSDARG00000068144	798102	protein_coding	nmba	819	2	4.47532	-1.48654	12.9469	0.000320445	0.00397922	0.10351	0	0	1.73205	0.483716	1.24372	1.87321	0.579702	1.06166	1	0	0	4	11	16	neuromedin Ba [Source:ZFIN;Acc:ZDB-GENE-050419-3]	18
NA	NA	NA	zgc:193538	772	7	2.01277	1.21372	12.9447	0.000320836	0.00398073	1.757	2.47954	1.70773	0.218067	8.08235	9.47598	10.1847	0.115661	0.871128	16	19	17	63	79	82	NA	NA	NA
ENSDARG00000037932	553768	protein_coding	lin7b	1563	6	4.1844	-0.644827	12.9391	0.000321785	0.00398917	0.108477	0	0.0496168	1.03048	1.20395	2.54756	0.18404	0.903646	1.28376	2	0	1	19	43	3	lin-7 homolog B (C. elegans) [Source:ZFIN;Acc:ZDB-GENE-041011-1]	3
ENSDARG00000007099	30276	protein_coding	cx43.4	2360	3	2.13057	1.13047	12.9356	0.000322389	0.00398997	0.754354	0.384206	0.52577	0.33666	4.40648	2.15807	2.39712	0.413397	0.966919	21	9	16	105	55	59	connexin 43.4 [Source:ZFIN;Acc:ZDB-GENE-990415-38]	9
ENSDARG00000060023	100037337	protein_coding	ncapg2	4199	27	2.81335	1.66612	12.9356	0.000322384	0.00398997	0.0403787	0.743789	0.203158	1.11887	2.28792	1.21292	4.20167	0.589626	1.02856	2	31	11	97	55	184	non-SMC condensin II complex, subunit G2 [Source:ZFIN;Acc:ZDB-GENE-070410-100]	7
ENSDARG00000099539	100884152	protein_coding	dicp2.2	660	5	7.19514	-0.799113	12.9231	0.000324555	0.00401342	0	0	0		9.15377	0.140304	0	1.69298	2.40539	0	0	0	61	1	0	diverse immunoglobulin domain-containing protein 2.2 [Source:ZFIN;Acc:ZDB-GENE-120306-17]	14
ENSDARG00000074671	405872	protein_coding	nptx1l	2449	5	-2.20855	1.64055	12.9047	0.000327753	0.00404958	2.83853	3.00309	4.65497	0.28712	0.363972	1.43684	0.783053	0.627777	0.858051	82	73	147	9	38	20	neuronal pentraxin 1 like [Source:ZFIN;Acc:ZDB-GENE-040426-2418]	3
ENSDARG00000059056	30683	protein_coding	ft1	1177	1	6.36149	-1.4602	12.8938	0.000329674	0.00406992	0	0	0		2.60855	0.0786752	0.162931	1.51246	2.20456	0	0	0	31	1	2	alpha(1,3)fucosyltransferase gene 1 [Source:ZFIN;Acc:ZDB-GENE-990715-17]	19
ENSDARG00000096929	NA	antisense	ical1	2501	17	1.58519	3.02607	12.8849	0.000331242	0.00408587	2.94899	3.50461	1.95351	0.280433	8.79131	11.7741	8.58785	0.183556	0.79199	87	87	63	222	318	224		6
ENSDARG00000035682	562912	protein_coding	ltbp3	5513	30	1.99972	3.98881	12.8704	0.000333817	0.00411079	1.67613	2.0833	2.16631	0.132818	20.9112	4.85427	4.12202	0.952464	1.38866	109	114	154	1164	289	237	latent transforming growth factor beta binding protein 3 [Source:ZFIN;Acc:ZDB-GENE-060526-130]	5
ENSDARG00000052377	321898	protein_coding	psmd12	1553	11	1.69784	5.1753	12.8709	0.000333735	0.00411079	14.1929	28.3494	15.0808	0.412825	67.3452	62.5487	84.4627	0.161224	0.827062	260	437	302	1056	1049	1368	proteasome (prosome, macropain) 26S subunit, non-ATPase, 12 [Source:ZFIN;Acc:ZDB-GENE-030131-617]	6
ENSDARG00000086618	564370	retained_intron	psma3	989	11	1.93939	6.46845	12.8634	0.00033508	0.00411643	46.0305	87.8102	60.3001	0.328163	219.913	246.623	381.213	0.305941	0.920911	537	862	769	2196	2634	3932	proteasome (prosome, macropain) subunit, alpha type, 3 [Source:ZFIN;Acc:ZDB-GENE-050913-120]	17
ENSDARG00000034677	368684	protein_coding	scel	2182	29	4.24084	-1.6056	12.8632	0.00033511	0.00411643	0	0.0461721	0	1.73205	0.680849	0.297069	0.263661	0.560146	1.44163	0	1	0	15	7	6	sciellin [Source:ZFIN;Acc:ZDB-GENE-030616-15]	9
NA	NA	NA	si:dkey-269d20.3	1127	2	2.45024	2.60028	12.8638	0.000334999	0.00411643	2.78321	2.86062	2.75248	0.0199104	46.3128	8.70956	4.08383	1.17558	1.69798	37	32	40	527	106	48	NA	NA	NA
ENSDARG00000020929	337591	protein_coding	fam49ba	3707	20	1.58503	4.57517	12.8596	0.000335758	0.00411925	4.66526	7.47385	4.64428	0.290936	26.3699	13.5142	19.6322	0.324131	0.854668	204	275	222	987	541	759	family with sequence similarity 49, member Ba [Source:ZFIN;Acc:ZDB-GENE-030131-9537]	2
ENSDARG00000012729	563056	protein_coding	hcls1	2512	17	1.87304	5.43813	12.8588	0.000335896	0.00411925	8.70699	18.6896	11.4536	0.398208	98.1734	33.5088	40.461	0.618633	1.09582	258	466	371	2490	909	1060	hematopoietic cell-specific Lyn substrate 1 [Source:ZFIN;Acc:ZDB-GENE-030131-7191]	4
ENSDARG00000042807	567144	protein_coding	slc16a4	2780	9	3.76552	0.0615527	12.8552	0.000336534	0.00412366	0.0304946	0.14496	0.0557922	0.780068	3.38449	0.499644	0.206946	1.2878	1.64834	1	4	2	95	15	6	solute carrier family 16, member 4 [Source:ZFIN;Acc:ZDB-GENE-070112-602]	8
ENSDARG00000101861	NA	protein_coding	cyp2k19	1686	9	-1.88116	6.81438	12.847	0.000338021	0.00413845	149.991	239.977	159.932	0.26915	52.3401	70.8511	49.0799	0.204483	0.803624	2983	4016	3477	891	1290	863	cytochrome P450, family 2, subfamily k, polypeptide 19 [Source:ZFIN;Acc:ZDB-GENE-091211-1]	3
NA	NA	NA	hhex	691	4	2.5457	0.367114	12.8452	0.000338353	0.00413909	0.858792	1.1664	0.561151	0.35104	9.1731	6.16445	2.91401	0.51453	1.12059	7	8	5	64	46	21	NA	NA	NA
ENSDARG00000039650	335863	protein_coding	itm2cb	1808	6	2.28048	1.62179	12.8416	0.000338992	0.00414347	0.468889	1.22591	1.20101	0.445533	11.2845	3.32912	2.86382	0.812434	1.2882	10	22	28	206	65	54	integral membrane protein 2Cb [Source:ZFIN;Acc:ZDB-GENE-030131-7806]	2
ENSDARG00000018411	555974	protein_coding	mknk1	2677	14	1.88885	2.96625	12.8319	0.000340761	0.00415824	1.80507	3.08603	1.53538	0.386741	18.3135	4.46227	6.33979	0.774214	1.1967	57	82	53	495	129	177	MAP kinase interacting serine/threonine kinase 1 [Source:ZFIN;Acc:ZDB-GENE-080220-11]	11
ENSDARG00000035879	445165	protein_coding	fuca1.2	1758	8	1.51635	4.07959	12.8209	0.000342776	0.0041725	6.26892	10.8312	8.77854	0.264885	35.6615	24.5987	26.9983	0.200075	0.79783	130	189	199	633	467	495	fucosidase, alpha-L- 1, tissue, tandem duplicate 2 [Source:ZFIN;Acc:ZDB-GENE-040801-78]	19
ENSDARG00000039150	406625	protein_coding	lgmn	2312	14	2.2154	9.17708	12.821	0.000342744	0.0041725	112.496	207.465	145.274	0.311054	1483.56	654.093	486.309	0.610479	1.16213	3068	4761	4331	34632	16331	11726	legumain [Source:ZFIN;Acc:ZDB-GENE-021030-1]	13
ENSDARG00000036237	449925	protein_coding	slc27a2a	2442	10	-2.12111	6.78522	12.8222	0.000342538	0.0041725	108.486	125.212	146.687	0.151028	17.1963	54.6048	27.8388	0.580331	0.843307	3125	3035	4619	424	1440	709	solute carrier family 27 (fatty acid transporter), member 2a [Source:ZFIN;Acc:ZDB-GENE-050706-104]	18
ENSDARG00000058603	100147894	protein_coding	jph1a	2414	6	-1.74258	3.6133	12.819	0.000343124	0.00417331	18.6477	14.0228	7.64588	0.411057	3.81557	6.52118	3.61455	0.349048	0.819805	531	336	238	93	170	91	junctophilin 1a [Source:ZFIN;Acc:ZDB-GENE-040724-233]	24
ENSDARG00000079128	393846	protein_coding	becn1	1708	9	1.59087	3.19929	12.7992	0.000346767	0.00420725	4.31817	5.36769	4.13182	0.144659	11.7133	17.5117	18.4696	0.229949	0.811381	87	91	91	202	323	329	beclin 1, autophagy related [Source:ZFIN;Acc:ZDB-GENE-040426-1666]	12
ENSDARG00000051975	559896	protein_coding	cd99	1797	15	1.60934	2.98141	12.8001	0.000346605	0.00420725	3.63254	2.85928	4.48821	0.222626	18.9594	8.76022	12.9127	0.378675	0.890104	77	51	104	344	170	242	CD99 molecule [Source:ZFIN;Acc:ZDB-GENE-061103-391]	1
ENSDARG00000037409	445495	protein_coding	tmem144a	2038	12	1.63237	3.23402	12.7993	0.000346759	0.00420725	4.07652	4.89401	2.66368	0.290952	21.7229	12.9041	8.70398	0.460035	0.933408	98	99	70	447	284	185	transmembrane protein 144a [Source:ZFIN;Acc:ZDB-GENE-040822-12]	1
ENSDARG00000063100	799058	protein_coding	psmd14	1093	11	1.78365	5.54474	12.7972	0.000347141	0.00420833	29.0081	41.4788	29.8001	0.208878	94.782	118.864	179.664	0.333663	0.896666	374	450	420	1046	1403	2048	proteasome (prosome, macropain) 26S subunit, non-ATPase, 14 [Source:ZFIN;Acc:ZDB-GENE-070410-56]	11
ENSDARG00000020785	566796	protein_coding	lama4	6261	40	1.59586	4.26509	12.7901	0.000348466	0.00422094	2.77574	2.84816	2.26671	0.120474	13.3193	4.99905	10.2302	0.441968	0.915172	205	177	183	842	338	668	laminin, alpha 4 [Source:ZFIN;Acc:ZDB-GENE-040724-213]	20
NA	NA	NA	mir21-1	149	1	5.59464	-2.00938	12.7875	0.000348933	0.00422315	0	0	0		8.64115	1.24296	2.57409	0.949651	1.62571	0	0	0	13	2	4	NA	NA	NA
ENSDARG00000039052	553257	protein_coding	klhl40a	1964	6	5.99738	-1.72684	12.7732	0.000351629	0.0042523	0	0	0		1.10942	0.0942981	0.0976424	1.34886	2.02758	0	0	0	22	2	2	kelch-like family member 40a [Source:ZFIN;Acc:ZDB-GENE-050916-1]	2
ENSDARG00000016016	553729	protein_coding	dbnlb	1894	14	1.62113	5.37997	12.7583	0.000354428	0.00428264	21.1266	17.2877	17.2381	0.120256	74.7251	61.5545	66.117	0.0991325	0.803187	472	325	421	1429	1259	1306	drebrin-like b [Source:ZFIN;Acc:ZDB-GENE-050522-293]	8
ENSDARG00000033662	386661	protein_coding	scd	3071	6	-2.59684	4.33308	12.7498	0.000356039	0.0042986	29.5098	24.5718	4.69701	0.670363	9.3526	1.65843	1.28013	1.11186	1.16392	1069	749	186	290	55	41	stearoyl-CoA desaturase (delta-9-desaturase) [Source:ZFIN;Acc:ZDB-GENE-031106-3]	12
ENSDARG00000058644	561686	protein_coding	dnajb2	2121	9	-1.62259	2.86469	12.743	0.000357354	0.00430503	9.11302	11.3525	6.3986	0.277032	3.26867	4.49688	2.35078	0.319319	0.731994	228	239	175	70	103	52	DnaJ (Hsp40) homolog, subfamily B, member 2 [Source:ZFIN;Acc:ZDB-GENE-061013-537]	9
ENSDARG00000061963	555269	protein_coding	vrtn	2238	2	5.98728	-0.192605	12.7425	0.000357444	0.00430503	0.0378798	0	0	1.73205	4.29265	0	0.171376	1.63333	1.82826	1	0	0	97	0	4	vertebrae development associated [Source:ZFIN;Acc:ZDB-GENE-060929-700]	20
ENSDARG00000023989	445249	protein_coding	pef1	1363	5	1.55085	4.56418	12.7195	0.000361865	0.00435253	12.1285	20.5486	13.4278	0.294964	71.7919	41.9862	46.2189	0.302366	0.844162	195	278	236	988	618	657	penta-EF-hand domain containing 1 [Source:ZFIN;Acc:ZDB-GENE-040801-259]	19
ENSDARG00000103969	100001337	protein_coding	smyhc2	5935	39	5.5192	-2.05605	12.7189	0.000361976	0.00435253	0	0	0		0.200251	0.0468074	0.0484675	0.894494	1.57486	0	0	0	12	3	3	slow myosin heavy chain 2 [Source:ZFIN;Acc:ZDB-GENE-070822-12]	24
ENSDARG00000036987	260350	protein_coding	has2	2833	4	5.77519	0.328394	12.7136	0.000363011	0.00436079	0	0.0355621	0.0273742	0.88774	5.20899	0.0980594	0	1.68427	2.15844	0	1	1	149	3	0	hyaluronan synthase 2 [Source:ZFIN;Acc:ZDB-GENE-020828-1]	16
ENSDARG00000042927	334135	protein_coding	mapre1a	2475	15	1.95962	5.08491	12.7123	0.000363252	0.00436079	8.04935	12.8631	8.36612	0.275879	92.4381	19.9419	28.4362	0.844332	1.28894	235	316	267	2310	533	734	microtubule-associated protein, RP/EB family, member 1a [Source:ZFIN;Acc:ZDB-GENE-030131-6067]	8
NA	NA	NA	si:dkeyp-92c9.3	3019	22	2.86543	3.61921	12.6797	0.000369654	0.00443406	1.09514	2.36935	1.61832	0.378034	41.9915	3.71139	2.28675	1.40803	1.98882	39	71	63	1280	121	72	NA	NA	NA
ENSDARG00000045129	324381	protein_coding	fkbp10b	1972	10	1.85295	1.87008	12.6526	0.000375038	0.00449498	1.54762	1.53267	0.983153	0.237483	5.62504	4.17924	7.29347	0.273447	0.872202	36	30	25	112	89	150	FK506 binding protein 10b [Source:ZFIN;Acc:ZDB-GENE-030131-3101]	12
ENSDARG00000005464	792196	protein_coding	dnase1l3	1700	9	2.09848	4.00716	12.6471	0.000376139	0.00450453	3.49074	8.41538	6.70589	0.403028	70.4355	16.1234	13.0855	0.97155	1.42664	70	142	147	1209	296	232	deoxyribonuclease I-like 3 [Source:ZFIN;Acc:ZDB-GENE-040426-2170]	23
ENSDARG00000019742	403131	protein_coding	tlr4ba	2329	1	3.99065	0.730615	12.6316	0.000379289	0.00453859	0.109199	0.259547	0.033298	0.859217	7.65451	0.437358	0.24702	1.51921	2.0298	3	6	1	180	11	6	toll-like receptor 4b, duplicate a [Source:ZFIN;Acc:ZDB-GENE-040219-8]	13
ENSDARG00000092660	558396	protein_coding	cyp27c1	2629	9	4.61808	1.8613	12.6265	0.000380319	0.00454724	0.0644922	0.191608	0.265485	0.584745	17.141	0.0704456	0.328248	1.67314	2.39753	2	5	9	455	2	9	cytochrome P450, family 27, subfamily C, polypeptide 1 [Source:ZFIN;Acc:ZDB-GENE-080204-68]	6
ENSDARG00000103483	431731	protein_coding	litaf	2022	4	1.97869	5.46877	12.6245	0.000380731	0.00454849	13.7099	19.7808	12.7718	0.246735	147.386	35.4466	42.821	0.832356	1.28485	327	397	333	3009	774	903	lipopolysaccharide-induced TNF factor [Source:ZFIN;Acc:ZDB-GENE-040704-23]	3
ENSDARG00000090890	557341	protein_coding	cmklr1	1377	2	2.80805	4.37978	12.6203	0.000381578	0.00455493	4.80207	8.12126	6.64563	0.254943	154.351	16.3413	7.45075	1.38708	1.97303	78	111	118	2146	243	107	chemokine-like receptor 1 [Source:ZFIN;Acc:ZDB-GENE-060526-126]	5
ENSDARG00000101423	368352	protein_coding	cyp2y3	2255	9	-2.21052	5.74439	12.6154	0.000382576	0.00456316	67.4065	78.4535	57.7076	0.152974	9.04763	33.3855	7.61126	0.868266	0.87836	1793	1756	1678	206	813	179	cytochrome P450, family 2, subfamily Y, polypeptide 3 [Source:ZFIN;Acc:ZDB-GENE-050522-490]	15
NA	NA	NA	lrrc8a	2993	7	1.86899	3.21265	12.6053	0.000384663	0.00458436	2.01104	2.35627	2.43562	0.0995488	20.0199	6.74472	4.26084	0.819294	1.24829	71	70	94	605	218	133	NA	NA	NA
ENSDARG00000102783	557185	protein_coding	slc25a35	960	5	3.01828	1.19268	12.6028	0.000385167	0.00458668	0.529844	1.67912	0.403912	0.806831	21.2525	3.27961	1.9976	1.21741	1.7651	6	16	5	206	34	20	solute carrier family 25, member 35 [Source:ZFIN;Acc:ZDB-GENE-060526-142]	5
ENSDARG00000055897	777623	protein_coding	zgc:154093	2700	2	-1.74873	5.62343	12.5978	0.000386191	0.00459517	51.6814	59.0306	36.0469	0.239946	27.3646	11.4893	13.8145	0.48835	0.76158	1646	1582	1255	746	335	389	zgc:154093 [Source:ZFIN;Acc:ZDB-GENE-061103-517]	15
ENSDARG00000004954	791524	protein_coding	grna	3641	20	2.40267	7.01333	12.596	0.00038658	0.0045961	12.2471	29.0538	18.0832	0.431078	285.29	59.1821	48.1136	1.02286	1.53813	526	1050	849	10488	2327	1827	granulin a [Source:ZFIN;Acc:ZDB-GENE-030131-8434]	3
ENSDARG00000079345	798704	protein_coding	si:ch211-217k17.10	556	2	2.46102	7.29224	12.5886	0.000388113	0.00461063	82.0305	214.179	159.147	0.437335	260.249	1119.87	1382.92	0.637513	1.20171	538	1182	1141	1461	6724	8019	si:ch211-217k17.10 [Source:ZFIN;Acc:ZDB-GENE-030131-8827]	1
ENSDARG00000040984	560481	protein_coding	hspa13	1947	5	1.67443	3.25871	12.5727	0.000391424	0.00464624	2.91727	3.51866	5.49669	0.339292	23.9082	13.5548	9.11079	0.489082	0.96502	67	68	138	470	285	185	heat shock protein 70 family, member 13 [Source:ZFIN;Acc:ZDB-GENE-070410-58]	15
ENSDARG00000104139	64611	protein_coding	atp1a3b	4482	19	2.62784	1.49722	12.5656	0.000392909	0.00466013	0.151316	0.269739	0.43257	0.496271	5.17081	0.72312	0.919913	1.10642	1.53044	8	12	25	234	35	43	ATPase, Na+/K+ transporting, alpha 3b polypeptide [Source:ZFIN;Acc:ZDB-GENE-001212-8]	16
ENSDARG00000018124	393544	protein_coding	psmd3	1818	12	1.83526	6.28624	12.5633	0.000393388	0.00466208	28.4915	41.0083	28.6658	0.219328	105.578	123.722	171.411	0.254574	0.878977	611	740	672	1938	2429	3250	proteasome (prosome, macropain) 26S subunit, non-ATPase, 3 [Source:ZFIN;Acc:ZDB-GENE-040426-1444]	19
ENSDARG00000028731	368519	protein_coding	stat4	2315	20	2.30416	5.77282	12.5593	0.000394248	0.00466853	14.9409	19.3226	7.47036	0.430789	24.0436	80.4006	123.056	0.654908	1.18241	408	444	223	562	2010	2971	signal transducer and activator of transcription 4 [Source:ZFIN;Acc:ZDB-GENE-030616-264]	9
ENSDARG00000020679	553713	protein_coding	clpp	1188	7	1.55104	4.21662	12.5559	0.000394963	0.00467326	13.5583	15.604	12.0766	0.12885	53.1052	29.4639	59.1613	0.332162	0.850904	190	184	185	637	378	733	caseinolytic mitochondrial matrix peptidase proteolytic subunit [Source:ZFIN;Acc:ZDB-GENE-030131-7860]	3
ENSDARG00000023967	368907	protein_coding	atp6v1c1a	1849	13	1.93572	5.03659	12.5519	0.000395801	0.00467938	11.4164	18.0899	9.01757	0.366084	118.86	31.351	31.4776	0.833625	1.27531	249	332	215	2219	626	607	ATPase, H+ transporting, lysosomal, V1 subunit C1a [Source:ZFIN;Acc:ZDB-GENE-030616-612]	16
ENSDARG00000004635	562195	protein_coding	epha7	3249	18	2.5046	0.301318	12.5498	0.000396246	0.00467938	0.156556	0.155044	0.214823	0.194247	1.09741	1.71008	0.767315	0.401467	0.989922	6	5	9	36	60	26	eph receptor A7 [Source:ZFIN;Acc:ZDB-GENE-030131-3745]	20
ENSDARG00000030839	402993	protein_coding	tescb	1715	8	1.97132	1.96331	12.5489	0.000396429	0.00467938	1.43351	2.23231	1.04004	0.387286	13.2247	4.21158	4.97595	0.66897	1.12661	29	38	23	229	78	89	tescalcin b [Source:ZFIN;Acc:ZDB-GENE-040426-1903]	5
ENSDARG00000000460	60647	protein_coding	nitr2b	948	6	-1.85618	1.98489	12.5428	0.000397736	0.00469041	11.1781	12.0089	10.1438	0.0841028	6.6863	2.34432	2.22518	0.6775	0.762745	125	113	124	64	24	22	novel immune-type receptor 2b [Source:ZFIN;Acc:ZDB-GENE-001106-6]	7
ENSDARG00000040286	393331	protein_coding	ubl7b	1247	11	1.66485	4.84601	12.5416	0.000397997	0.00469041	22.3665	19.8748	14.9878	0.196765	49.8778	65.2735	92.963	0.314725	0.86347	329	246	241	628	879	1209	ubiquitin-like 7b (bone marrow stromal cell-derived) [Source:ZFIN;Acc:ZDB-GENE-040426-1334]	18
ENSDARG00000102877	402804	protein_coding	bphl	1010	7	1.69027	2.19862	12.5326	0.000399916	0.00470903	4.11285	3.09225	3.60881	0.141571	12.0614	15.8613	13.0062	0.14501	0.819124	49	31	47	123	173	137	biphenyl hydrolase-like (serine hydrolase) [Source:EntrezGene;Acc:402804]	KN150137.1
NA	NA	NA	zgc:110816	1745	5	1.66112	3.22111	12.5312	0.000400214	0.00470903	5.87838	3.17542	3.95533	0.320818	25.9379	11.0378	13.4623	0.475541	0.956265	121	55	89	457	208	245	NA	NA	NA
ENSDARG00000070546	360135	protein_coding	msgn1	1637	2	5.43131	-2.14218	12.5256	0.000401415	0.00471941	0	0	0		0.242006	0.169702	0.527162	0.603908	1.33549	0	0	0	4	3	9	mesogenin 1 [Source:ZFIN;Acc:ZDB-GENE-030722-1]	4
ENSDARG00000058608	100307075	protein_coding	wsb2	1562	9	-1.72241	2.01529	12.5071	0.000405408	0.00476258	6.947	6.3854	6.80186	0.0434356	3.42395	2.37134	1.53465	0.387467	0.711525	128	99	137	54	40	25	WD repeat and SOCS box containing 2 [Source:ZFIN;Acc:ZDB-GENE-081104-26]	5
ENSDARG00000095273	557348	protein_coding	cox8a	601	2	1.84067	5.32267	12.5001	0.000406922	0.00477657	29.4808	76.9436	46.4532	0.471947	352.163	127.422	176.454	0.540385	1.03993	209	459	360	2137	827	1106	cytochrome c oxidase subunit VIIIA (ubiquitous) [Source:ZFIN;Acc:ZDB-GENE-030131-9136]	21
ENSDARG00000014024	100124612	protein_coding	ms4a17a.4	1725	7	3.21711	0.0958888	12.4964	0.000407744	0.00478243	0.0982899	0.0584043	0.359657	0.950714	3.38748	2.41567	0.500269	0.699182	1.1619	2	1	8	59	45	9	membrane-spanning 4-domains, subfamily A, member 17A.4 [Source:ZFIN;Acc:ZDB-GENE-070822-16]	4
ENSDARG00000002912	436740	protein_coding	adipor1a	1976	9	1.98628	2.62818	12.4901	0.000409122	0.00479284	1.759	1.88647	2.70801	0.243209	21.0512	4.59255	6.06559	0.861608	1.30386	41	37	69	420	98	125	adiponectin receptor 1a [Source:ZFIN;Acc:ZDB-GENE-040718-169]	11
ENSDARG00000017617	445327	protein_coding	alg6	1956	14	1.49252	3.85591	12.4885	0.000409469	0.00479284	7.02125	7.00494	5.98682	0.0888286	18.279	22.3454	24.5595	0.146605	0.772666	162	136	151	361	472	501	asparagine-linked glycosylation 6 (alpha-1,3,-glucosyltransferase) [Source:ZFIN;Acc:ZDB-GENE-040808-45]	6
ENSDARG00000039850	100002272	protein_coding	dusp22b	1307	7	1.65051	2.79662	12.4879	0.000409603	0.00479284	3.50257	5.62706	4.09413	0.248747	20.9145	8.99793	19.0743	0.39287	0.898515	54	73	69	276	127	260	dual specificity phosphatase 22b [Source:ZFIN;Acc:ZDB-GENE-050417-257]	2
ENSDARG00000078824	100141487	protein_coding	si:ch211-66e2.3	1230	5	1.82688	3.01709	12.4609	0.000415565	0.00485876	4.68675	2.70298	7.12461	0.457761	34.463	11.5186	17.9297	0.555698	1.04568	68	33	113	428	153	230	si:ch211-66e2.3 [Source:ZFIN;Acc:ZDB-GENE-080226-7]	3
ENSDARG00000006491	567414	protein_coding	agpat9l	1869	13	-1.84632	6.6546	12.4562	0.000416603	0.00486706	138.797	193.032	109.957	0.286423	41.0153	42.9065	57.1	0.187026	0.802759	3060	3581	2650	774	866	1113	1-acylglycerol-3-phosphate O-acyltransferase 9, like [Source:ZFIN;Acc:ZDB-GENE-060531-19]	5
ENSDARG00000041411	406487	retained_intron	rad51	1390	10	2.53106	2.22309	12.445	0.00041911	0.00489248	0.304946	2.31937	2.45485	0.711167	4.84516	8.72712	19.246	0.681109	1.21422	5	32	44	68	131	279	RAD51 recombinase [Source:ZFIN;Acc:ZDB-GENE-040426-2286]	20
ENSDARG00000069378	792828	protein_coding	pard6a	1161	3	2.91957	-0.513457	12.4377	0.000420754	0.0049078	0.146038	0.173553	0.267187	0.324709	2.72981	1.83447	1.07365	0.441115	1.07504	2	2	4	32	23	13	par-6 family cell polarity regulator alpha [Source:ZFIN;Acc:ZDB-GENE-070705-215]	18
ENSDARG00000044774	30333	protein_coding	pou5f3	2391	5	4.7904	-1.20381	12.4084	0.00042741	0.00498152	0	0	0.0324346	1.73205	1.40836	0.193644	0.120307	1.26008	1.48878	0	0	1	34	5	3	POU domain, class 5, transcription factor 3 [Source:ZFIN;Acc:ZDB-GENE-980526-485]	21
ENSDARG00000058646	324790	protein_coding	ptprna	2996	23	1.79649	2.08387	12.4006	0.000429202	0.00499454	1.04695	1.37872	0.802431	0.268804	3.47106	5.99617	3.42446	0.342433	0.873138	37	41	31	105	194	107	protein tyrosine phosphatase, receptor type, Na [Source:ZFIN;Acc:ZDB-GENE-030131-3511]	9
NA	NA	NA	zgc:56530	706	3	1.54306	4.61861	12.4014	0.000429012	0.00499454	32.1809	31.8225	27.9008	0.0775073	102.969	77.517	132.011	0.261765	0.820703	268	223	254	734	591	972	NA	NA	NA
ENSDARG00000016357	794311	protein_coding	fmo5	2184	9	-1.6189	5.27646	12.3984	0.000429704	0.00499645	35.5947	46.7295	56.2458	0.223775	20.1347	19.207	14.0052	0.185792	0.714953	917	1013	1584	444	453	319	flavin containing monooxygenase 5 [Source:ZFIN;Acc:ZDB-GENE-030131-6606]	20
ENSDARG00000074014	794087	protein_coding	zgc:194275	683	4	2.64311	-0.132011	12.3901	0.000431617	0.00501475	0.74473	0.442522	0.454179	0.312923	4.35026	5.2876	2.80776	0.301833	1.01579	6	3	4	30	39	20	zgc:194275 [Source:ZFIN;Acc:ZDB-GENE-081022-92]	17
ENSDARG00000074663	100037314	protein_coding	zgc:162183	2625	6	-1.5659	4.77969	12.3871	0.000432319	0.00501896	18.8927	30.8959	31.4636	0.262131	12.7527	7.44333	12.1272	0.269313	0.716812	585	805	1065	338	211	332	zgc:162183 [Source:ZFIN;Acc:ZDB-GENE-070410-30]	17
ENSDARG00000037654	368229	protein_coding	pmm2	1154	8	1.96009	2.66782	12.3803	0.000433893	0.0050333	2.86501	7.42074	1.54565	0.781615	27.4637	12.1167	14.4575	0.459016	0.997959	39	85	23	320	151	174	phosphomannomutase 2 [Source:ZFIN;Acc:ZDB-GENE-030722-6]	1
ENSDARG00000068628	100093706	protein_coding	rab8b	1678	8	2.44337	4.86708	12.3608	0.00043843	0.00508195	7.57822	13.9894	6.74759	0.419889	156.293	14.9	24.1141	1.21513	1.7283	150	233	146	2648	270	422	RAB8B, member RAS oncogene family [Source:ZFIN;Acc:ZDB-GENE-070620-16]	7
ENSDARG00000005924	565064	protein_coding	serpina10a	2314	5	1.7732	4.24343	12.3547	0.000439871	0.00509466	9.7451	3.48306	5.5633	0.509155	42.4583	20.1289	16.9891	0.523547	1.01699	266	80	166	992	503	410	serpin peptidase inhibitor, clade A (alpha-1 antiproteinase, antitrypsin), member 10a [Source:ZFIN;Acc:ZDB-GENE-041014-246]	20
ENSDARG00000016825	559229	protein_coding	vtg6	4272	28	6.64501	5.93076	12.348	0.00044145	0.00510895	0.555642	0.400915	0.49014	0.161055	0	162.441	0.291784	1.72739	2.61009	28	17	27	0	7494	13	vitellogenin 6 [Source:ZFIN;Acc:ZDB-GENE-001201-5]	22
ENSDARG00000009640	445413	protein_coding	psmb1	882	6	1.81034	6.14885	12.3437	0.00044248	0.00511287	53.6332	78.816	54.0747	0.231824	194.825	224.153	328.422	0.281834	0.883517	558	690	615	1735	2135	3021	proteasome (prosome, macropain) subunit, beta type, 1 [Source:ZFIN;Acc:ZDB-GENE-040618-2]	13
ENSDARG00000030537	336786	protein_coding	psmc1a	1737	11	1.71486	5.64857	12.3438	0.000442452	0.00511287	19.0829	32.3065	19.2873	0.32159	86.0977	71.2231	109.961	0.219343	0.845178	391	557	432	1510	1336	1992	proteasome (prosome, macropain) 26S subunit, ATPase, 1a [Source:ZFIN;Acc:ZDB-GENE-030131-8730]	17
ENSDARG00000058369	569582	protein_coding	mex3b	3218	2	2.4969	0.520993	12.3383	0.000443768	0.00512375	0.237096	0.12523	0.265091	0.353847	1.26186	0.805724	2.17514	0.493061	0.999981	9	4	11	41	28	73	mex-3 RNA binding family member B [Source:ZFIN;Acc:ZDB-GENE-030131-2628]	7
ENSDARG00000096888	335229	protein_coding	serpinb1l4	1442	8	2.56821	0.483224	12.3266	0.000446539	0.00514772	0.23516	0.419199	0.645363	0.474244	5.83805	1.60542	2.26081	0.704289	1.21518	4	6	12	85	25	34	serpin peptidase inhibitor, clade B (ovalbumin), member 1, like 4 [Source:ZFIN;Acc:ZDB-GENE-030131-7169]	16
NA	NA	NA	zgc:123305	3047	13	-1.53018	4.19331	12.3278	0.000446271	0.00514772	14.7459	20.5992	11.2496	0.304157	5.39573	6.13894	6.98603	0.128891	0.721278	530	623	442	166	202	222	NA	NA	NA
ENSDARG00000002758	58125	processed_transcript	dedd1	1434	8	-1.48701	3.38068	12.305	0.000451739	0.00520362	19.1542	21.1471	15.0884	0.167246	6.63035	8.52392	7.68951	0.12463	0.671541	324	301	279	96	132	115	death effector domain-containing 1 [Source:ZFIN;Acc:ZDB-GENE-000616-2]	16
ENSDARG00000040046	494038	protein_coding	snai2	2995	3	2.76698	3.00412	12.2979	0.000453473	0.00521953	0.877471	1.14371	1.45004	0.247622	27.0502	1.88602	2.11299	1.39747	1.96458	31	34	56	818	61	66	snail family zinc finger 2 [Source:ZFIN;Acc:ZDB-GENE-030326-6]	24
ENSDARG00000104409	559119	protein_coding	tnk2b	2687	14	1.87661	4.87745	12.2924	0.000454803	0.00523077	9.65432	10.236	4.53127	0.385627	17.3607	41.8375	41.7154	0.419068	0.951618	306	273	157	471	1214	1169	tyrosine kinase, non-receptor, 2b [Source:ZFIN;Acc:ZDB-GENE-110411-165]	2
ENSDARG00000011597	324525	protein_coding	atxn2l	3579	24	1.48608	4.35991	12.2822	0.000457304	0.00525544	6.49018	4.47579	4.52869	0.222279	19.1219	14.7737	17.5481	0.128386	0.7732	274	159	209	691	571	655	ataxin 2-like [Source:ZFIN;Acc:ZDB-GENE-030131-3246]	3
ENSDARG00000026726	334724	protein_coding	anxa1a	1221	13	1.93551	5.69283	12.2786	0.000458193	0.00526157	29.9941	17.9877	41.6019	0.395419	193.134	66.9668	156.51	0.467392	1.01811	432	218	655	2381	883	1993	annexin A1a [Source:ZFIN;Acc:ZDB-GENE-030131-6664]	5
ENSDARG00000070046	436700	protein_coding	eny2	561	5	1.80903	2.7716	12.2719	0.000459827	0.00527624	8.00905	15.2648	4.97654	0.561402	26.1284	36.1489	48.8825	0.307772	0.890478	53	85	36	148	219	286	enhancer of yellow 2 homolog (Drosophila) [Source:ZFIN;Acc:ZDB-GENE-040718-124]	16
ENSDARG00000057992	566538	protein_coding	fstb	3973	11	2.55797	0.293724	12.2543	0.000464201	0.00532231	0.106689	0.177506	0.136637	0.253417	1.47078	0.419535	1.11017	0.5341	1.03415	5	7	7	59	18	46	follistatin b [Source:ZFIN;Acc:ZDB-GENE-031118-139]	10
ENSDARG00000079387	568178	protein_coding	si:ch211-102c2.4	958	4	2.16407	2.35637	12.2465	0.000466119	0.00534017	1.94682	5.15305	2.91424	0.492683	38.872	7.92616	8.8078	0.950488	1.41135	22	49	36	376	82	88	si:ch211-102c2.4 [Source:ZFIN;Acc:ZDB-GENE-030131-8862]	5
ENSDARG00000098618	100144556	protein_coding	erap2	3308	19	1.72435	5.33834	12.2431	0.000466978	0.00534174	8.55951	12.365	8.72098	0.217774	24.85	37.9025	48.4932	0.319372	0.874229	334	406	372	830	1354	1673	endoplasmic reticulum aminopeptidase 2 [Source:ZFIN;Acc:ZDB-GENE-080402-6]	5
ENSDARG00000038306	335842	protein_coding	tsc22d1	1704	3	1.59446	4.07348	12.2444	0.000466659	0.00534174	9.55212	9.87372	6.05299	0.249521	21.1566	35.8665	31.0613	0.255464	0.822786	192	167	133	364	660	552	TSC22 domain family, member 1 [Source:ZFIN;Acc:ZDB-GENE-030131-7785]	9
ENSDARG00000069314	NA	protein_coding	tmem199	935	6	2.20203	2.4696	12.2385	0.000468137	0.00535086	3.08273	5.27981	2.48827	0.406545	45.4423	7.82402	9.12701	1.02668	1.49188	34	49	30	429	79	89	transmembrane protein 199 [Source:ZFIN;Acc:ZDB-GENE-050522-150]	15
ENSDARG00000068380	571323	protein_coding	foxg1c	1141	1	6.68009	-1.21229	12.2365	0.000468627	0.00535233	0	0	0		3.55887	0.162315	0	1.62005	2.32364	0	0	0	41	2	0	forkhead box G1c [Source:ZFIN;Acc:ZDB-GENE-050419-26]	18
ENSDARG00000035732	352935	protein_coding	arntl1b	1886	17	1.80258	2.56863	12.2052	0.000476568	0.00543882	2.20253	3.25853	1.76813	0.318085	5.82902	14.3369	8.38866	0.458592	0.944595	49	61	43	111	292	165	aryl hydrocarbon receptor nuclear translocator-like 1b [Source:ZFIN;Acc:ZDB-GENE-030408-1]	7
ENSDARG00000022438	335774	protein_coding	cox6a1	580	3	1.76156	6.01541	12.2028	0.000477166	0.00544146	78.9285	125.934	61.9072	0.372941	418.021	260.4	377.588	0.232572	0.866452	540	725	463	2448	1631	2284	cytochrome c oxidase subunit VIa polypeptide 1 [Source:ZFIN;Acc:ZDB-GENE-030131-7715]	8
ENSDARG00000019156	492797	protein_coding	haus5	2174	19	2.4865	0.714922	12.1746	0.00048444	0.00552015	0.272965	0.69513	0.17836	0.719985	1.68561	1.78897	3.70484	0.475167	0.957483	7	15	5	37	42	84	HAUS augmin-like complex, subunit 5 [Source:ZFIN;Acc:ZDB-GENE-041114-150]	8
ENSDARG00000027063	335474	protein_coding	arpc1b	1541	10	2.10527	6.52735	12.1718	0.000485174	0.00552426	24.4808	56.7481	37.3916	0.410737	399.248	94.7039	132.223	0.795597	1.28186	445	868	743	6212	1576	2125	actin related protein 2/3 complex, subunit 1B [Source:ZFIN;Acc:ZDB-GENE-030131-7414]	3
ENSDARG00000056112	337690	protein_coding	pikfyve	6345	42	2.26434	5.21684	12.17	0.000485656	0.00552495	3.7945	3.47734	3.15338	0.0922479	49.2785	9.01927	5.90874	1.13034	1.61506	284	219	258	3157	618	391	phosphoinositide kinase, FYVE finger containing [Source:ZFIN;Acc:ZDB-GENE-030131-9636]	9
ENSDARG00000041060	327284	protein_coding	zgc:92326	4808	27	2.03302	6.73402	12.1687	0.00048598	0.00552495	14.1233	14.4374	16.4038	0.0824646	142.011	33.0304	53.5264	0.760173	1.24043	801	689	1017	6894	1715	2684	zgc:92326 [Source:ZFIN;Acc:ZDB-GENE-040718-159]	15
ENSDARG00000030289	140421	protein_coding	jag1a	6672	27	3.52025	1.45652	12.1634	0.000487365	0.00553183	0.0381183	0.196301	0.0929869	0.735949	4.43843	0.27758	0.158084	1.50028	1.88607	3	13	8	299	20	11	jagged 1a [Source:ZFIN;Acc:ZDB-GENE-011128-2]	1
ENSDARG00000008765	393374	protein_coding	tmed5	1363	4	1.63251	2.81062	12.1621	0.000487707	0.00553183	2.55009	4.87845	5.40525	0.355162	23.6157	13.1122	11.2557	0.41671	0.91232	41	66	95	325	193	160	transmembrane emp24 protein transport domain containing 5 [Source:ZFIN;Acc:ZDB-GENE-040426-1302]	20
ENSDARG00000020008	327197	protein_coding	vcp	2623	17	1.90017	7.66312	12.1647	0.000487032	0.00553183	50.9685	68.7526	50.7349	0.181907	218.547	212.597	302.569	0.205732	0.880108	1577	1790	1716	5788	6022	8277	valosin containing protein [Source:ZFIN;Acc:ZDB-GENE-030131-5408]	5
ENSDARG00000091699	541374	protein_coding	capn2a	2425	21	1.63723	3.51627	12.1542	0.000489761	0.00555088	3.11133	4.23763	4.4452	0.182564	25.1993	8.3627	11.3085	0.601175	1.02851	89	102	139	617	219	286	calpain 2, (m/II) large subunit a [Source:ZFIN;Acc:ZDB-GENE-050320-69]	13
NA	NA	NA	apoer2	2974	19	3.94531	-0.864861	12.1327	0.000495454	0.00560681	0.0285054	0	0.0521527	0.971286	0.199813	1.15206	0.32241	0.928209	1.22078	1	0	2	6	37	10	NA	NA	NA
NA	NA	NA	sgk3	2885	17	1.58518	4.05109	12.1278	0.000496759	0.00561728	2.64463	7.08899	5.26864	0.446784	20.941	15.0215	16.6843	0.173971	0.802106	90	203	196	610	468	502	NA	NA	NA
ENSDARG00000040815	325958	protein_coding	tsku	2405	2	-2.03938	6.30263	12.1252	0.000497438	0.00562067	40.4664	144.44	93.8352	0.55958	41.7989	24.4882	14.6718	0.508963	0.982046	1148	3448	2910	1015	636	368	tsukushi small leucine rich proteoglycan homolog (Xenopus laevis) [Source:ZFIN;Acc:ZDB-GENE-030131-4683]	15
ENSDARG00000076386	100302470	protein_coding	epdl1	2010	6	1.98032	6.56568	12.1219	0.000498346	0.00562234	25.2216	49.1708	25.8889	0.408007	256.619	149.728	69.9816	0.589807	1.09998	598	981	671	5208	3250	1467	ependymin-like 1 [Source:ZFIN;Acc:ZDB-GENE-090710-3]	7
NA	NA	NA	zgc:162198	4075	23	1.60868	3.62511	12.1223	0.000498231	0.00562234	2.39242	2.44761	2.81658	0.0903582	15.8222	7.83982	5.0119	0.58655	1.01423	115	99	148	651	345	213	NA	NA	NA
ENSDARG00000073684	321031	protein_coding	quo	6478	23	1.67221	1.98732	12.1194	0.000499	0.00562544	0.458031	0.606538	0.419001	0.200093	2.43092	1.42946	1.74659	0.27385	0.803618	35	39	35	159	100	118	quattro [Source:ZFIN;Acc:ZDB-GENE-030131-9944]	6
ENSDARG00000004325	492763	protein_coding	casp9	1743	10	1.5413	3.73613	12.1086	0.000501897	0.00565379	8.56019	7.74536	3.91537	0.367959	23.8084	23.0572	21.8945	0.042072	0.774326	176	134	88	419	434	398	caspase 9, apoptosis-related cysteine peptidase [Source:ZFIN;Acc:ZDB-GENE-030825-5]	23
ENSDARG00000069769	100005405	protein_coding	gig2j	556	1	4.29616	0.352561	12.1057	0.000502674	0.00565393	0	0.906002	0.13948	1.39981	23.8695	0.666192	1.897	1.48176	2.11657	0	5	1	134	4	11	grass carp reovirus (GCRV)-induced gene 2j [Source:ZFIN;Acc:ZDB-GENE-081022-181]	21
ENSDARG00000078433	100144563	protein_coding	spc25	1098	7	2.07062	1.90326	12.1063	0.00050251	0.00565393	1.31255	3.76197	1.69511	0.583946	8.0279	7.08421	16.8541	0.505745	1.0199	17	41	24	89	84	193	SPC25, NDC80 kinetochore complex component, homolog (S. cerevisiae) [Source:ZFIN;Acc:ZDB-GENE-060810-13]	9
ENSDARG00000041921	393727	protein_coding	hsbp1b	670	4	1.45542	3.99085	12.1034	0.000503296	0.00565664	18.9795	27.8183	19.0984	0.230778	84.1108	58.4628	69.6954	0.181706	0.780195	150	185	165	569	423	487	heat shock factor binding protein 1b [Source:ZFIN;Acc:ZDB-GENE-040426-1721]	18
ENSDARG00000044246	548603	protein_coding	snx18b	2407	2	2.97041	1.01553	12.0967	0.000505101	0.00567261	0.352202	0.292992	0.257752	0.158579	7.77678	0.8079	0.717045	1.3062	1.88252	10	7	8	189	21	18	sorting nexin 18b [Source:ZFIN;Acc:ZDB-GENE-080213-6]	10
ENSDARG00000073893	100000399	protein_coding	dnase2	1411	7	1.8103	3.42584	12.0841	0.000508531	0.0057068	4.80652	8.42537	4.34198	0.381625	44.2209	21.0009	9.78556	0.70245	1.13815	80	118	79	630	320	144	deoxyribonuclease II, lysosomal [Source:ZFIN;Acc:ZDB-GENE-010724-16]	16
ENSDARG00000056986	337795	protein_coding	dact2	3068	4	1.68213	2.73222	12.0826	0.000508955	0.00570724	2.0724	1.51056	1.64303	0.168603	4.0998	6.76094	8.43837	0.340087	0.865391	75	46	65	127	224	270	dishevelled-binding antagonist of beta-catenin 2 [Source:ZFIN;Acc:ZDB-GENE-030131-9975]	13
ENSDARG00000024818	100004718	protein_coding	rilpl2	2005	4	1.5935	3.24224	12.0756	0.000510868	0.00572435	4.69328	4.72332	2.70752	0.285856	10.5215	14.2711	17.1206	0.236899	0.810985	111	94	70	213	309	358	Rab interacting lysosomal protein-like 2 [Source:ZFIN;Acc:ZDB-GENE-030131-6682]	5
ENSDARG00000079915	566847	protein_coding	pot1	2342	20	2.38413	0.652054	12.0701	0.000512363	0.00573676	0.180989	0.473195	0.397358	0.432596	1.5224	1.58157	3.19343	0.451687	0.969448	5	11	12	36	40	78	protection of telomeres 1 homolog [Source:ZFIN;Acc:ZDB-GENE-110324-1]	25
ENSDARG00000038538	767793	protein_coding	ccdc37	2065	14	5.51011	-2.0573	12.0634	0.000514201	0.0057476	0	0	0		0.623502	0.0896859	0.1393	1.03786	1.70981	0	0	0	13	2	3	coiled-coil domain containing 37 [Source:ZFIN;Acc:ZDB-GENE-060929-352]	6
ENSDARG00000042977	445509	protein_coding	nfil3	1940	2	1.48823	4.28205	12.0639	0.000514091	0.0057476	12.1919	7.99748	6.87566	0.310606	34.9706	30.7874	24.5643	0.173922	0.788721	279	154	172	685	645	497	nuclear factor, interleukin 3 regulated [Source:ZFIN;Acc:ZDB-GENE-040822-28]	10
NA	NA	NA	rhbdf1	3542	18	1.9035	5.07903	12.0624	0.000514496	0.0057476	6.00749	8.58999	6.34947	0.2009	65.4027	16.5751	15.5928	0.875626	1.30347	251	302	290	2339	634	576	NA	NA	NA
ENSDARG00000020454	415221	protein_coding	psmd8	1454	7	1.70225	5.51741	12.0452	0.000519248	0.00579581	21.6894	31.4576	24.0547	0.198028	71.0451	89.4164	126.352	0.294629	0.862954	372	454	451	1043	1404	1916	proteasome (prosome, macropain) 26S subunit, non-ATPase, 8 [Source:ZFIN;Acc:ZDB-GENE-040625-136]	18
ENSDARG00000045824	447883	protein_coding	zgc:101783	1155	9	1.82317	2.62802	12.044	0.000519594	0.00579581	3.37632	4.53582	4.09577	0.146236	33.4424	9.38033	9.87905	0.782736	1.2082	46	52	61	390	117	119	zgc:101783 [Source:ZFIN;Acc:ZDB-GENE-040912-48]	25
ENSDARG00000016128	415244	protein_coding	ap3m2	2308	9	1.53646	2.73993	12.0401	0.000520676	0.00580349	2.68136	2.44448	2.41927	0.0574904	13.0023	6.21885	7.2703	0.413449	0.893196	73	56	72	303	155	175	adaptor-related protein complex 3, mu 2 subunit [Source:ZFIN;Acc:ZDB-GENE-021022-2]	5
ENSDARG00000027065	100073328	protein_coding	slc38a3a	1365	7	6.32908	-1.48886	12.034	0.000522397	0.0058183	0	0	0		2.10416	0	0.280981	1.43689	2.12213	0	0	0	29	0	4	solute carrier family 38, member 3a [Source:ZFIN;Acc:ZDB-GENE-070615-25]	11
ENSDARG00000069503	81587	protein_coding	cldnh	1861	2	1.91786	2.83093	12.0227	0.000525566	0.00584919	2.04991	4.06021	2.2086	0.403064	4.78972	13.8826	16.2298	0.519375	0.999814	45	75	53	90	279	315	claudin h [Source:ZFIN;Acc:ZDB-GENE-010328-8]	21
ENSDARG00000038288	450020	protein_coding	cd151	1410	8	2.33462	1.67547	12.0015	0.000531588	0.00591177	0.781614	1.14323	1.76002	0.402771	16.7878	2.82399	4.08021	0.978171	1.45986	13	16	32	239	43	60	CD151 molecule [Source:ZFIN;Acc:ZDB-GENE-041010-137]	25
ENSDARG00000058538	323919	protein_coding	alcamb	3099	16	1.61548	4.91025	11.9965	0.000533015	0.00592319	8.15197	9.52533	7.10697	0.146814	50.3993	19.9305	21.9988	0.553205	0.99436	298	293	284	1577	667	711	activated leukocyte cell adhesion molecule b [Source:ZFIN;Acc:ZDB-GENE-030131-1768]	15
ENSDARG00000075467	791180	protein_coding	shisa3	4161	2	2.0588	2.75425	11.9781	0.000538285	0.00597727	0.753828	1.69486	0.820055	0.482051	1.90417	8.67923	4.51657	0.678868	1.10298	37	70	44	80	390	196	shisa family member 3 [Source:ZFIN;Acc:ZDB-GENE-070112-2022]	14
ENSDARG00000069790	373083	protein_coding	dynll2a	1420	3	2.5525	0.429529	11.9697	0.000540722	0.00599982	0.417905	0.63854	0.273067	0.415284	2.51089	5.02131	1.48554	0.60518	1.12675	7	9	5	36	77	22	dynein, light chain, LC8-type 2a [Source:ZFIN;Acc:ZDB-GENE-030828-11]	15
ENSDARG00000070894	558995	protein_coding	abhd6b	1183	6	5.19764	-2.25577	11.9658	0.000541859	0.00600793	0	0	0		0.58604	0.234829	0.324209	0.478201	1.25135	0	0	0	7	3	4	abhydrolase domain containing 6b [Source:ZFIN;Acc:ZDB-GENE-070410-104]	23
ENSDARG00000104217	503792	protein_coding	gpc2	1569	10	4.85411	-1.20917	11.9557	0.000544799	0.00603601	0	0.0642113	0	1.73205	0.189371	0.295095	1.95559	1.21795	1.41302	0	1	0	3	5	32	glypican 2 [Source:ZFIN;Acc:ZDB-GENE-050302-31]	14
ENSDARG00000063457	555174	protein_coding	wash1	1740	11	1.61245	2.42777	11.9377	0.000550091	0.00609009	3.06944	2.72134	1.96106	0.219362	11.6117	6.54591	9.97423	0.275678	0.83651	63	47	44	204	123	181	WAS protein family homolog 1 [Source:ZFIN;Acc:ZDB-GENE-050419-138]	18
ENSDARG00000098315	140634	protein_coding	cyp1a	2612	7	-1.86936	6.45937	11.9354	0.000550758	0.00609292	79.647	96.5047	98.3937	0.112783	32.8746	40.8407	15.0876	0.445425	0.764025	2454	2502	3314	867	1152	411	cytochrome P450, family 1, subfamily A [Source:ZFIN;Acc:ZDB-GENE-011219-1]	18
ENSDARG00000094324	494044	protein_coding	efemp2a	1756	11	2.08006	1.69746	11.9333	0.000551386	0.00609531	0.675883	1.09009	1.72238	0.45324	10.9419	4.37691	3.05783	0.68939	1.15873	14	19	39	194	83	56	EGF containing fibulin-like extracellular matrix protein 2a [Source:ZFIN;Acc:ZDB-GENE-041212-8]	14
ENSDARG00000086790	100150304	protein_coding	gucy1b3	1837	12	1.67182	2.12752	11.9274	0.000553152	0.00611026	1.66135	2.30343	1.8153	0.173987	8.03325	4.88964	8.66461	0.280998	0.846438	36	42	43	149	97	166	guanylate cyclase 1, soluble, beta 3 [Source:ZFIN;Acc:ZDB-GENE-090313-160]	1
ENSDARG00000002204	796767	protein_coding	hspb11	925	1	4.11503	-0.307151	11.9178	0.000556008	0.00613723	0	0.326749	0.083839	1.23997	8.03034	0.500544	0.829275	1.36395	1.83076	0	3	1	75	5	8	heat shock protein, alpha-crystallin-related, b11 [Source:ZFIN;Acc:ZDB-GENE-030131-5148]	21
ENSDARG00000102615	NA	protein_coding	fra10ac1	1382	14	1.94983	1.2613	11.9137	0.000557235	0.00614161	0.920134	1.458	1.17842	0.226906	4.37156	4.89136	6.59122	0.219678	0.870738	15	20	21	61	73	95	fragile site, folic acid type, rare, candidate 1 [Source:ZFIN;Acc:ZDB-GENE-041010-95]	12
ENSDARG00000099599	100003983	protein_coding	pigrl2.3	895	5	4.69686	-1.25123	11.9146	0.00055697	0.00614161	0	0.112567	0	1.73205	3.43046	0.206929	0.749938	1.18011	1.43829	0	1	0	31	2	7	polymeric immunoglobulin receptor-like 2.3 [Source:ZFIN;Acc:ZDB-GENE-150409-2]	2
ENSDARG00000098586	571819	protein_coding	zgc:194887	886	2	-2.15106	5.15698	11.9113	0.000557951	0.00614493	140.367	152.713	51.2047	0.482626	10.7313	49.4358	26.298	0.675716	0.990297	1467	1343	585	96	473	243	zgc:194887 [Source:ZFIN;Acc:ZDB-GENE-081022-162]	17
ENSDARG00000020693	436933	protein_coding	sesn1	3132	10	-1.78967	6.48492	11.9023	0.000560654	0.00617011	72.2699	60.1525	95.7503	0.23796	30.7052	29.566	18.5831	0.254678	0.760394	2670	1870	3867	971	1000	607	sestrin 1 [Source:ZFIN;Acc:ZDB-GENE-040718-408]	20
ENSDARG00000014303	447912	protein_coding	vac14	3216	19	1.51616	3.4767	11.8916	0.000563867	0.00620086	3.00509	4.13516	2.17027	0.317748	15.3673	8.35019	8.05004	0.391033	0.864511	114	132	90	499	290	270	vac14 homolog (S. cerevisiae) [Source:ZFIN;Acc:ZDB-GENE-040912-82]	25
ENSDARG00000096957	NA	antisense	cln8	1497	4	2.02559	1.21728	11.8838	0.000566235	0.00621766	0.62293	1.14409	1.2433	0.332103	7.80682	3.40216	3.71498	0.494047	1.01401	11	17	24	118	55	58		17
ENSDARG00000089016	790934	protein_coding	mapkapk3	2042	10	1.64949	3.28131	11.8852	0.000565829	0.00621766	2.40791	5.67383	3.87376	0.410474	23.6204	8.70683	12.6313	0.515852	0.967956	58	115	102	487	192	269	mitogen-activated protein kinase-activated protein kinase 3 [Source:ZFIN;Acc:ZDB-GENE-061215-124]	11
ENSDARG00000045051	327276	protein_coding	slc16a3	2978	5	2.27085	1.3744	11.8666	0.000571492	0.00627074	0.427007	0.60895	0.442703	0.20455	5.88658	0.932848	2.06066	0.877168	1.34232	15	18	17	177	30	64	solute carrier family 16 (monocarboxylate transporter), member 3 [Source:ZFIN;Acc:ZDB-GENE-030131-5487]	12
ENSDARG00000023188	NA	processed_transcript	lcp1	2254	15	2.10493	5.84026	11.8637	0.00057239	0.00627594	8.80096	24.0024	17.5126	0.45479	179.187	43.8765	44.5392	0.873658	1.34632	234	537	509	4078	1068	1047	lymphocyte cytosolic protein 1 (L-plastin) [Source:ZFIN;Acc:ZDB-GENE-991213-5]	9
ENSDARG00000070076	554861	protein_coding	actr2b	1351	10	1.61668	3.90742	11.8395	0.000579877	0.00635153	7.84373	12.901	7.69197	0.31276	60.3335	23.9898	21.5049	0.616166	1.03552	125	173	134	823	350	303	ARP2 actin-related protein 2b homolog (yeast) [Source:ZFIN;Acc:ZDB-GENE-050410-4]	13
NA	NA	NA	zgc:77650	1628	6	2.24514	5.22741	11.8386	0.000580143	0.00635153	10.5708	18.9366	12.3853	0.31514	193.458	28.7813	29.2131	1.13284	1.6112	203	306	260	3180	506	496	NA	NA	NA
ENSDARG00000008890	553594	protein_coding	ctns	1558	10	1.52587	3.72936	11.8369	0.000580671	0.00635261	7.18248	11.187	4.5794	0.435115	25.7455	24.4875	25.9714	0.0314764	0.768934	132	173	92	405	412	422	cystinosin, lysosomal cystine transporter [Source:ZFIN;Acc:ZDB-GENE-050522-352]	11
ENSDARG00000062129	556385	protein_coding	mxra8b	2323	10	1.43511	3.91704	11.8187	0.000586397	0.00641052	6.75135	5.37782	5.87559	0.115866	18.6314	18.0976	20.4318	0.0641879	0.751138	185	124	176	437	454	495	matrix-remodelling associated 8b [Source:ZFIN;Acc:ZDB-GENE-061013-368]	23
ENSDARG00000027584	325906	protein_coding	ttpa	1842	5	1.76015	2.37031	11.8163	0.000587155	0.00641407	1.84093	2.29717	2.35769	0.130471	6.93608	13.2718	5.36164	0.491259	0.96891	40	42	56	129	264	103	tocopherol (alpha) transfer protein [Source:ZFIN;Acc:ZDB-GENE-030131-4631]	2
ENSDARG00000070826	436903	protein_coding	bpgm	2052	3	2.4907	2.05124	11.81	0.000589121	0.00643081	0.991521	0.981944	1.0582	0.0411059	17.6652	2.97839	1.44855	1.21588	1.74318	24	20	28	366	66	31	2,3-bisphosphoglycerate mutase [Source:ZFIN;Acc:ZDB-GENE-040718-375]	25
ENSDARG00000019917	407981	protein_coding	epb41l3b	2370	19	-2.00197	8.36903	11.8008	0.000592062	0.00645814	440.329	292.55	415.373	0.206679	91.1844	97.641	145.081	0.264426	0.811042	12310	6882	12694	2182	2499	3586	erythrocyte membrane protein band 4.1-like 3b [Source:ZFIN;Acc:ZDB-GENE-021106-1]	2
ENSDARG00000026017	394007	protein_coding	xpnpep2	2832	21	-1.82573	6.81735	11.7934	0.000594397	0.00647884	98.5749	92.8499	129.005	0.181946	27.3481	37.0795	40.3922	0.194051	0.762308	3293	2610	4711	782	1134	1193	X-prolyl aminopeptidase (aminopeptidase P) 2, membrane-bound [Source:ZFIN;Acc:ZDB-GENE-040426-1151]	14
ENSDARG00000074341	559560	protein_coding	hykk.2	1284	5	-2.06339	2.68444	11.7855	0.000596935	0.00650172	9.90363	13.8096	17.6362	0.280514	1.00275	6.05799	4.03254	0.688037	0.868532	150	176	292	13	84	54	hydroxylysine kinase, tandem duplicate 2 [Source:ZFIN;Acc:ZDB-GENE-080204-31]	22
ENSDARG00000096661	100003596	protein_coding	si:ch211-286b5.5	921	3	1.4011	3.33782	11.78	0.000598697	0.0065106	10.1251	12.1422	8.84133	0.160465	35.5945	31.7718	29.0466	0.102349	0.748803	110	111	105	331	316	279	si:ch211-286b5.5 [Source:ZFIN;Acc:ZDB-GENE-121214-209]	1
ENSDARG00000092651	569865	protein_coding	si:dkey-57a22.11	3146	8	2.55989	0.618919	11.7789	0.000599071	0.0065106	0.134735	0.448336	0.123253	0.783471	1.51111	0.735861	2.46875	0.552222	0.951234	5	14	5	48	25	81	si:dkey-57a22.11 [Source:ZFIN;Acc:ZDB-GENE-081104-423]	9
NA	NA	NA	zgc:172067	1310	6	4.64696	0.370292	11.781	0.000598373	0.0065106	0.194141	0.153813	0	0.883303	0.226811	9.61351	0.292778	1.59886	2.177	3	2	0	3	136	4	NA	NA	NA
ENSDARG00000059046	550235	protein_coding	psmd5	1786	10	1.76862	3.82905	11.7774	0.000599554	0.00651108	5.98077	8.79989	4.08164	0.377583	12.5326	23.6427	35.7018	0.483652	0.958832	126	156	94	226	456	665	proteasome (prosome, macropain) 26S subunit, non-ATPase, 5 [Source:ZFIN;Acc:ZDB-GENE-050417-28]	21
ENSDARG00000043624	503709	protein_coding	pqlc2	1816	8	1.61695	3.69877	11.7752	0.00060025	0.00651367	6.16206	7.32305	4.69748	0.217083	38.2311	18.357	11.4048	0.614278	1.03348	132	132	110	701	360	216	PQ loop repeat containing 2 [Source:ZFIN;Acc:ZDB-GENE-050306-4]	8
ENSDARG00000069706	448867	protein_coding	prmt6	1483	1	2.40966	1.41283	11.7739	0.000600673	0.00651367	0.400152	0.27174	2.03944	1.09054	7.81374	5.1202	4.97851	0.267566	0.9332	7	4	39	117	82	77	protein arginine methyltransferase 6 [Source:ZFIN;Acc:ZDB-GENE-040914-7]	24
ENSDARG00000020212	436939	protein_coding	slc1a1	2834	12	3.45797	-0.628036	11.7638	0.000603938	0.00654428	0	0.0710991	0.0820936	0.872691	1.53768	0.326749	0.372171	0.920677	1.19545	0	2	3	44	10	11	solute carrier family 1 (neuronal/epithelial high affinity glutamate transporter, system Xag), member 1 [Source:ZFIN;Acc:ZDB-GENE-040718-414]	7
ENSDARG00000011262	402900	protein_coding	traip	2091	17	2.86208	0.644679	11.7439	0.000610422	0.00660971	0.0810857	0.770904	0.0741761	1.29656	2.08407	1.59427	3.71434	0.450437	0.928533	2	16	2	44	36	81	TRAF-interacting protein [Source:ZFIN;Acc:ZDB-GENE-040801-30]	11
ENSDARG00000095747	563964	protein_coding	cxcl11.8	784	4	2.89377	0.791773	11.7342	0.000613618	0.00663946	1.40571	0.899531	0.197834	0.726989	16.0436	1.65358	5.7482	0.948715	1.4955	13	7	2	127	14	47	chemokine (C-X-C motif) ligand 11, duplicate 8 [Source:ZFIN;Acc:ZDB-GENE-060526-319]	5
ENSDARG00000103740	792181	protein_coding	fundc2	1120	9	1.42076	3.90513	11.7326	0.000614141	0.00664026	9.99135	15.5619	12.1866	0.223055	44.5684	41.1742	32.7892	0.153459	0.763625	132	173	176	504	498	383	fun14 domain containing 2 [Source:ZFIN;Acc:ZDB-GENE-041010-26]	21
ENSDARG00000020984	566499	protein_coding	slc16a10	2389	7	-1.74021	6.21768	11.7298	0.000615064	0.00664539	61.603	84.7223	102.19	0.245765	35.1556	32.7533	20.4292	0.268309	0.753872	1736	2009	3148	848	845	509	solute carrier family 16 (aromatic amino acid transporter), member 10 [Source:ZFIN;Acc:ZDB-GENE-040724-214]	20
NA	NA	NA	si:dkey-206d17.12	2215	6	1.69297	2.97947	11.718	0.000618983	0.00668084	1.83711	4.13906	2.73092	0.399851	18.9586	9.36459	5.71413	0.602946	1.03036	48	91	78	424	224	132	NA	NA	NA
ENSDARG00000057060	554134	protein_coding	tvp23b	1038	7	1.46762	2.72888	11.7172	0.000619248	0.00668084	6.20704	6.69709	4.48272	0.200686	22.8042	17.8421	16.1656	0.182294	0.780087	76	69	60	239	200	175	trans-golgi network vesicle protein 23 homolog B (S. cerevisiae) [Source:ZFIN;Acc:ZDB-GENE-050522-404]	12
ENSDARG00000038863	550474	protein_coding	bre	1534	12	1.44688	3.67496	11.6956	0.00062649	0.00674958	6.63169	10.9679	5.71269	0.361186	26.4066	23.9651	23.3774	0.0653436	0.753188	120	167	113	409	397	374	brain and reproductive organ-expressed protein [Source:ZFIN;Acc:ZDB-GENE-050417-299]	17
ENSDARG00000058285	449677	protein_coding	cpt1b	1833	13	2.47248	1.80732	11.6954	0.000626531	0.00674958	0.73999	0.604595	1.5231	0.518735	8.37497	1.16193	9.78204	0.718124	1.23981	16	11	36	155	23	187	carnitine palmitoyltransferase 1B (muscle) [Source:ZFIN;Acc:ZDB-GENE-041010-9]	18
ENSDARG00000101019	NA	protein_coding	ext1b	2989	11	1.64899	2.86109	11.6854	0.000629921	0.00677358	1.87191	1.92125	2.17942	0.0829544	12.9227	6.50591	3.62495	0.619376	1.04529	66	57	84	390	210	113	exostosin glycosyltransferase 1b [Source:ZFIN;Acc:ZDB-GENE-050211-4]	19
ENSDARG00000010144	553336	protein_coding	lppr3a	2542	8	4.76139	-1.27029	11.6835	0.00063056	0.00677358	0	0.0396331	0	1.73205	0.272732	0.0728566	1.09389	1.12771	1.49042	0	1	0	7	2	29	lipid phosphate phosphatase-related protein type 3a [Source:ZFIN;Acc:ZDB-GENE-070912-555]	2
ENSDARG00000027183	324211	protein_coding	namptb	2019	11	1.57452	5.27808	11.6821	0.000631047	0.00677358	13.8143	23.403	13.4053	0.335292	63.1821	63.3849	48.821	0.142835	0.797764	329	469	349	1288	1382	1028	nicotinamide phosphoribosyltransferase b [Source:ZFIN;Acc:ZDB-GENE-030131-2931]	11
ENSDARG00000059815	790945	protein_coding	oaz2b	1164	5	2.88083	-0.0653987	11.6864	0.000629596	0.00677358	0.218492	0.0865528	0.532997	0.821054	4.67976	1.19331	2.22413	0.663597	1.16011	3	1	8	55	15	27	ornithine decarboxylase antizyme 2b [Source:ZFIN;Acc:ZDB-GENE-070313-1]	7
ENSDARG00000037892	415214	protein_coding	psmc3ip	945	8	2.2556	1.31092	11.6826	0.000630883	0.00677358	1.07651	2.66528	0.902711	0.627415	6.28831	4.80152	13.7993	0.581375	1.09079	12	25	11	60	49	136	PSMC3 interacting protein [Source:ZFIN;Acc:ZDB-GENE-040625-125]	3
ENSDARG00000026629	393461	protein_coding	gmds	3430	23	1.47142	3.75766	11.6762	0.000633056	0.00679021	3.11419	4.43524	3.2784	0.199487	17.8158	7.9372	10.2594	0.430289	0.879765	126	151	145	617	294	367	GDP-mannose 4,6-dehydratase [Source:ZFIN;Acc:ZDB-GENE-050419-45]	20
ENSDARG00000041976	553962	protein_coding	il17a/f3	1224	3	3.17848	0.812911	11.6728	0.000634199	0.00679755	0.0692607	1.07003	0.316794	1.07393	0.809157	5.74972	7.59872	0.743798	1.2593	1	13	5	10	76	97	interleukin 17a/f3 [Source:ZFIN;Acc:ZDB-GENE-041001-192]	20
ENSDARG00000041022	321061	protein_coding	pdcd4b	2101	11	-2.02113	5.18703	11.6603	0.000638494	0.00683863	57.4582	64.8793	23.4019	0.455295	5.3268	17.2772	17.388	0.519987	0.938114	1424	1353	634	113	392	381	programmed cell death 4b [Source:ZFIN;Acc:ZDB-GENE-030131-9847]	22
ENSDARG00000057698	65225	protein_coding	ctsd	1722	10	1.97486	8.53951	11.6562	0.000639902	0.00684876	189.981	164.344	101.33	0.300358	917.307	735.536	482.543	0.306763	0.941842	3859	2809	2250	15949	13678	8666	cathepsin D [Source:ZFIN;Acc:ZDB-GENE-010131-8]	18
ENSDARG00000007383	504083	protein_coding	kcnk6	4926	3	1.55571	3.35563	11.6542	0.000640559	0.00685084	1.48004	2.12703	1.82621	0.178766	10.0328	5.94028	3.36745	0.521403	0.94731	86	104	116	499	316	173	potassium channel, subfamily K, member 6 [Source:ZFIN;Acc:ZDB-GENE-050309-213]	18
ENSDARG00000104765	393162	protein_coding	chek1	1776	13	2.68929	0.00545342	11.6465	0.000643247	0.00687462	0.0954674	0.453817	0.174665	0.780068	1.28262	1.61634	2.37553	0.318562	0.863058	2	8	4	23	31	44	checkpoint kinase 1 [Source:ZFIN;Acc:ZDB-GENE-040426-896]	21
ENSDARG00000015123	445317	protein_coding	zgc:101000	1004	10	1.94069	1.45037	11.6431	0.0006444	0.00687895	2.27981	1.40485	1.85381	0.236996	8.48358	5.16498	11.5558	0.380436	0.948565	27	14	24	86	56	121	zgc:101000 [Source:ZFIN;Acc:ZDB-GENE-040808-35]	22
ENSDARG00000074727	557858	protein_coding	dnajc10	2863	23	1.39047	3.8618	11.6382	0.000646109	0.00689028	4.79691	5.38399	4.30689	0.111669	14.7714	15.2017	14.3677	0.028218	0.735311	162	153	159	427	470	429	DnaJ (Hsp40) homolog, subfamily C, member 10 [Source:ZFIN;Acc:ZDB-GENE-070327-1]	9
ENSDARG00000034852	447810	protein_coding	nt5c2l1	2271	18	1.66142	1.9578	11.6258	0.000650421	0.00692628	1.56783	1.33088	1.22934	0.126235	6.41083	3.75133	5.40434	0.258784	0.840839	42	30	36	147	92	128	5'-nucleotidase, cytosolic II, like 1 [Source:ZFIN;Acc:ZDB-GENE-031006-8]	10
NA	NA	NA	srgap2a	4638	23	1.71991	2.89464	11.6269	0.000650034	0.00692628	1.15154	1.39022	1.27078	0.093907	9.3745	3.9532	2.19142	0.723691	1.13273	63	64	76	439	198	106	NA	NA	NA
ENSDARG00000052907	57952	protein_coding	bcl7a	1972	6	1.69623	2.01943	11.622	0.000651747	0.00693541	1.28968	2.14574	1.49439	0.272034	9.5927	4.60186	4.95956	0.436034	0.92107	30	42	38	191	98	102	B-cell CLL/lymphoma 7A [Source:ZFIN;Acc:ZDB-GENE-000607-16]	5
ENSDARG00000003205	553627	protein_coding	ngly1	2136	11	1.4128	3.66776	11.6205	0.000652271	0.00693601	5.87393	6.69763	4.24788	0.222346	17.666	17.1242	17.3724	0.0155981	0.739158	148	142	117	381	395	387	N-glycanase 1 [Source:ZFIN;Acc:ZDB-GENE-050522-535]	19
ENSDARG00000024537	566473	protein_coding	emilin1a	3034	7	1.9689	3.82633	11.6085	0.000656498	0.00697093	3.57653	2.95535	3.19508	0.0966209	35.2225	7.264	6.03626	1.02061	1.44901	128	89	125	1079	238	191	elastin microfibril interfacer 1a [Source:ZFIN;Acc:ZDB-GENE-041001-191]	20
ENSDARG00000007787	553735	protein_coding	zgc:112965	1404	8	5.18494	-2.25762	11.6087	0.000656444	0.00697093	0	0	0		0.564335	0.197865	0.204882	0.650158	1.36979	0	0	0	8	3	3	zgc:112965 [Source:ZFIN;Acc:ZDB-GENE-050522-10]	3
ENSDARG00000087782	541544	protein_coding	rnf152	1839	6	-1.61828	2.00559	11.6051	0.000657702	0.00697871	5.25522	6.90276	4.72307	0.201957	2.8005	1.76238	1.92917	0.257615	0.69515	114	126	112	52	35	37	ring finger protein 152 [Source:ZFIN;Acc:ZDB-GENE-050327-84]	2
ENSDARG00000058045	402884	protein_coding	tlr21	3212	1	2.55069	2.03235	11.5986	0.000660016	0.00699825	0.316719	1.34874	0.265586	0.949433	10.2988	1.52797	2.02994	1.06634	1.48253	12	43	11	334	53	68	toll-like receptor 21 [Source:ZFIN;Acc:ZDB-GENE-040220-4]	16
NA	NA	NA	nid1b	641	1	2.7394	-0.381307	11.5905	0.000662893	0.00702373	0.264509	0.785862	0.362954	0.587961	2.78118	3.61157	4.48759	0.23528	0.95101	2	5	3	18	25	30	NA	NA	NA
NA	NA	NA	si:dkey-28b4.7	608	5	1.71765	4.03571	11.5829	0.000665603	0.00704652	22.4487	24.8555	17.8572	0.163695	42.6788	75.0858	124.114	0.508512	0.967734	161	150	140	262	493	787	NA	NA	NA
ENSDARG00000098834	393875	protein_coding	sox4b	2909	3	1.52868	3.28713	11.5818	0.000665997	0.00704652	1.80682	3.63647	3.46567	0.340327	13.6866	10.1864	6.7571	0.339355	0.84231	62	105	130	402	320	205	SRY (sex determining region Y)-box 4b [Source:ZFIN;Acc:ZDB-GENE-040426-1274]	16
ENSDARG00000009336	321033	protein_coding	aif1l	2202	6	2.35326	5.71754	11.5681	0.00067092	0.00707837	13.1667	16.4252	11.129	0.196811	211.8	31.2454	23.2963	1.20085	1.70126	342	359	316	4709	743	535	allograft inflammatory factor 1-like [Source:ZFIN;Acc:ZDB-GENE-030131-9646]	5
ENSDARG00000029381	NA	protein_coding	aldh3a2b	952	4	-1.71151	3.69166	11.5704	0.000670081	0.00707837	26.0915	54.6068	28.43	0.435218	8.7389	20.2321	8.76259	0.527019	0.853238	293	516	349	84	208	87	aldehyde dehydrogenase 3 family, member A2b [Source:ZFIN;Acc:ZDB-GENE-040912-103]	21
ENSDARG00000014292	406346	protein_coding	med15	2662	18	1.43936	3.92007	11.5711	0.000669844	0.00707837	4.58588	5.4499	5.73913	0.11411	24.0719	12.2447	15.0923	0.36022	0.842723	144	144	197	647	352	419	mediator complex subunit 15 [Source:ZFIN;Acc:ZDB-GENE-040426-2032]	21
ENSDARG00000002768	58028	protein_coding	pvalb2	716	5	5.56768	-0.659833	11.5682	0.000670898	0.00707837	0.118401	0	0	1.73205	0.27665	0.129331	8.16896	1.60925	2.02013	1	0	0	2	1	61	parvalbumin 2 [Source:ZFIN;Acc:ZDB-GENE-000322-4]	12
ENSDARG00000079858	564964	protein_coding	tmem163a	1243	8	3.94149	-0.178851	11.5597	0.000673964	0.00710543	0.136404	0.243156	0	0.963317	6.61335	0.67048	0.385699	1.37539	1.84177	2	3	0	83	9	5	transmembrane protein 163a [Source:ZFIN;Acc:ZDB-GENE-081104-429]	9
ENSDARG00000033727	445373	protein_coding	il12ba	1351	8	4.84958	0.313634	11.5559	0.000675342	0.00711489	0.1255	0.0745725	0.0574027	0.412649	10.6298	0.137085	0.0709733	1.6822	2.41136	2	1	1	145	2	1	interleukin 12Ba [Source:ZFIN;Acc:ZDB-GENE-050525-3]	14
ENSDARG00000056832	406778	protein_coding	exo1	2683	14	3.09798	0.160744	11.5412	0.00068071	0.007146	0	0.375503	0.0578092	1.39981	0.959769	1.27701	1.82263	0.322539	0.842441	0	10	2	26	37	51	exonuclease 1 [Source:ZFIN;Acc:ZDB-GENE-040426-2828]	17
ENSDARG00000057626	393120	protein_coding	josd2	1255	5	1.44072	2.84533	11.5459	0.000678992	0.007146	5.67419	4.81661	5.19067	0.0822532	20.7552	13.2076	16.8085	0.223066	0.789262	84	60	84	263	179	220	Josephin domain containing 2 [Source:ZFIN;Acc:ZDB-GENE-040426-850]	16
ENSDARG00000035285	393246	protein_coding	ncor1	9627	48	-1.80959	7.1253	11.5447	0.000679434	0.007146	44.9809	39.6522	32.3996	0.161881	10.2055	15.1978	13.1771	0.195269	0.753621	5108	3789	4022	992	1580	1323	nuclear receptor corepressor 1 [Source:ZFIN;Acc:ZDB-GENE-040426-993]	5
ENSDARG00000078707	324910	protein_coding	sema7a	1375	10	2.11364	0.889555	11.5413	0.000680664	0.007146	1.04813	0.732709	0.67681	0.244386	3.09728	3.63668	5.64849	0.325757	0.935258	17	10	12	43	54	81	semaphorin 7A [Source:ZFIN;Acc:ZDB-GENE-030131-3633]	25
ENSDARG00000000906	368564	protein_coding	skap2	1336	14	1.54004	4.63021	11.5424	0.000680269	0.007146	16.1809	17.4197	15.4406	0.0611706	95.7049	39.5078	38.8994	0.562094	0.985001	255	231	266	1291	570	542	src kinase associated phosphoprotein 2 [Source:ZFIN;Acc:ZDB-GENE-030616-438]	16
ENSDARG00000104414	100144628	protein_coding	shmt2	1491	12	-1.85189	5.16056	11.5352	0.000682917	0.00716409	50.5466	91.8957	54.6655	0.346671	12.488	35.8354	13.4406	0.641792	0.854647	889	1360	1051	188	577	209	serine hydroxymethyltransferase 2 (mitochondrial) [Source:ZFIN;Acc:ZDB-GENE-071213-1]	6
ENSDARG00000070743	553643	protein_coding	tmem45a	1907	6	2.06087	1.4095	11.5338	0.000683426	0.00716436	0.711275	1.58491	0.447332	0.651059	6.85547	2.62215	4.02244	0.479263	0.97051	16	30	11	132	54	80	transmembrane protein 45a [Source:ZFIN;Acc:ZDB-GENE-050522-34]	6
ENSDARG00000019810	406512	protein_coding	nfe2l3	3682	5	1.41522	4.38291	11.5282	0.0006855	0.00718101	4.1904	5.69133	6.08698	0.187967	19.3132	14.5868	16.3801	0.142364	0.758043	182	208	289	718	580	629	nuclear factor, erythroid 2-like 3 [Source:ZFIN;Acc:ZDB-GENE-040426-2334]	19
ENSDARG00000041502	359834	protein_coding	tgfb1a	1576	7	2.02368	1.50962	11.5166	0.000689783	0.00722077	0.806869	0.958891	1.72226	0.421909	10.4948	3.64292	3.5896	0.672084	1.13715	15	15	35	167	62	59	transforming growth factor, beta 1a [Source:ZFIN;Acc:ZDB-GENE-030618-1]	15
ENSDARG00000104663	449988	protein_coding	zgc:103755	1138	7	-1.87023	1.80633	11.5148	0.000690443	0.00722257	9.08836	9.47274	6.06507	0.227366	1.56655	3.82446	2.27495	0.451908	0.787719	122	107	89	18	47	27	zgc:103755 [Source:ZFIN;Acc:ZDB-GENE-041010-101]	17
ENSDARG00000019312	562596	protein_coding	rab39ba	1327	3	4.18619	-1.64423	11.5115	0.000691652	0.0072301	0.0638847	0	0	1.73205	1.2688	0.279128	0.433541	0.806127	1.27525	1	0	0	17	4	6	RAB39B, member RAS oncogene family a [Source:ZFIN;Acc:ZDB-GENE-070620-7]	21
ENSDARG00000061796	558453	protein_coding	rasgrp4	3456	16	2.45237	3.93569	11.4883	0.000700345	0.00731581	1.42273	3.38157	2.31127	0.413526	41.0951	3.08133	5.60438	1.281	1.78365	58	116	103	1434	115	202	RAS guanyl releasing protein 4 [Source:ZFIN;Acc:ZDB-GENE-050419-110]	18
ENSDARG00000071012	794786	protein_coding	ifit14	1343	2	2.03321	5.60659	11.4834	0.00070222	0.00732536	31.9406	36.3081	6.64064	0.641638	121.755	146.796	86.2464	0.257261	0.933034	506	484	115	1651	2129	1208	interferon-induced protein with tetratricopeptide repeats 14 [Source:ZFIN;Acc:ZDB-GENE-131120-20]	17
ENSDARG00000070542	114463	protein_coding	mafbb	1610	1	1.75478	3.84469	11.4833	0.000702249	0.00732536	5.52881	10.2625	5.4912	0.386784	56.1641	15.1842	16.7352	0.79101	1.19616	105	164	114	913	264	281	v-maf avian musculoaponeurotic fibrosarcoma oncogene homolog Bb [Source:ZFIN;Acc:ZDB-GENE-010605-4]	11
ENSDARG00000075626	565611	protein_coding	zgc:172090	3015	3	3.81303	6.37851	11.4742	0.000705682	0.00735599	0.787297	18.98	0.462992	1.57167	107.615	17.5987	186.045	0.812408	1.51119	28	568	18	3276	573	5850	zgc:172090 [Source:ZFIN;Acc:ZDB-GENE-080204-40]	3
ENSDARG00000074222	100170821	protein_coding	rap1gap2b	2428	23	3.69659	-0.403132	11.4607	0.000710839	0.00740453	0.0698312	0.082988	0.0319403	0.43035	2.69221	0.343248	0.197456	1.29929	1.73968	2	2	1	66	9	5	RAP1 GTPase activating protein 2b [Source:ZFIN;Acc:ZDB-GENE-080722-11]	21
ENSDARG00000035694	386700	protein_coding	stm	3193	26	6.395	-1.4312	11.4532	0.000713725	0.00742937	0	0	0		1.0236	0	0.0600594	1.59023	2.29045	0	0	0	33	0	2	starmaker [Source:ZFIN;Acc:ZDB-GENE-031112-4]	19
ENSDARG00000038475	393970	protein_coding	acy1	5135	30	-1.77613	6.95553	11.4503	0.000714815	0.00743548	57.1551	89.5446	49.672	0.323771	22.4698	25.1383	18.8409	0.142707	0.794487	3462	4564	3289	1165	1394	1009	aminoacylase 1 [Source:ZFIN;Acc:ZDB-GENE-040426-755]	22
ENSDARG00000053728	724000	protein_coding	ttll3	2531	13	3.70757	-1.4101	11.4486	0.00071547	0.00743707	0.0334947	0	0.0306405	0.868594	0.586967	0.512213	0.151537	0.558485	1.09918	1	0	1	15	14	4	tubulin tyrosine ligase-like family, member 3 [Source:ZFIN;Acc:ZDB-GENE-060616-182]	6
ENSDARG00000068382	553387	protein_coding	pglyrp5	1213	4	4.12256	-0.642724	11.4377	0.000719686	0.00747565	0.0698887	0.0830564	0.0639333	0.135361	4.73567	0.229021	0.474286	1.39773	2.09049	1	1	1	58	3	6	peptidoglycan recognition protein 5 [Source:ZFIN;Acc:ZDB-GENE-050419-71]	18
ENSDARG00000055569	497449	protein_coding	ghdc	2249	11	1.40138	3.28357	11.4154	0.000728383	0.00755538	3.35482	5.1516	3.79307	0.228509	13.2113	12.064	12.5772	0.0455481	0.734994	89	115	110	300	293	295	GH3 domain containing [Source:ZFIN;Acc:ZDB-GENE-050208-165]	12
NA	NA	NA	zgc:100846	1713	10	1.50445	2.8961	11.4166	0.000727909	0.00755538	3.56322	4.88152	3.21432	0.226257	20.5251	9.78443	9.51572	0.473077	0.912234	72	83	71	355	181	170	NA	NA	NA
ENSDARG00000070348	100535576	protein_coding	hoxc10a	1603	2	5.12503	-2.30714	11.411	0.000730088	0.00756776	0	0	0		0.185354	0.346603	0.239264	0.319311	1.16753	0	0	0	3	6	4	homeobox C10a [Source:ZFIN;Acc:ZDB-GENE-990415-110]	23
ENSDARG00000031715	447804	protein_coding	lyn	3311	13	1.86726	6.33938	11.4031	0.000733217	0.00759488	14.8504	30.0934	10.7274	0.549723	64.9404	100.236	65.738	0.261805	0.892931	580	989	458	2171	3584	2270	LYN proto-oncogene, Src family tyrosine kinase [Source:ZFIN;Acc:ZDB-GENE-040912-7]	2
ENSDARG00000046148	393345	protein_coding	tnfaip8l2b	1339	3	2.0415	1.74985	11.3996	0.000734583	0.00760371	1.07631	2.18198	1.6796	0.336341	16.0507	3.73446	5.29909	0.801886	1.2518	17	29	29	217	54	74	tumor necrosis factor, alpha-induced protein 8-like 2b [Source:ZFIN;Acc:ZDB-GENE-040426-1359]	16
ENSDARG00000070864	393707	protein_coding	bcl6a	2269	9	1.55412	3.06607	11.3953	0.000736285	0.007616	2.95162	3.95175	2.76846	0.197558	8.90451	15.7123	8.11366	0.382905	0.861127	79	89	81	204	385	192	B-cell CLL/lymphoma 6a (zinc finger protein 51) [Source:ZFIN;Acc:ZDB-GENE-040426-1696]	6
ENSDARG00000097478	30471	protein_coding	qkia	1795	8	2.23468	1.56319	11.391	0.000738007	0.00762848	0.661198	1.06641	1.1233	0.265161	11.5318	3.71435	1.65595	0.924785	1.39275	14	19	26	209	72	31	QKI, KH domain containing, RNA binding a [Source:ZFIN;Acc:ZDB-GENE-990415-230]	17
ENSDARG00000001953	554477	protein_coding	pfkfb3	3282	17	1.74002	5.76898	11.3749	0.000744451	0.00768972	17.4613	13.9364	8.29386	0.349518	62.5267	62.2981	32.5167	0.329106	0.898383	676	454	351	2072	2208	1113	6-phosphofructo-2-kinase/fructose-2,6-biphosphatase 3 [Source:ZFIN;Acc:ZDB-GENE-040426-2724]	4
ENSDARG00000099572	569904	protein_coding	hmgn2	1038	6	2.21777	7.57041	11.3713	0.000745866	0.00769896	40.9991	221.101	84.4246	0.813694	706.644	369.689	766.709	0.348334	1.00736	502	2278	1130	7406	4144	8300	high mobility group nucleosomal binding domain 2 [Source:ZFIN;Acc:ZDB-GENE-051030-81]	16
ENSDARG00000095767	NA	processed_transcript	dio3b	904	1	3.05489	1.32568	11.3667	0.000747741	0.00771293	1.87555	0.334339	0.600506	0.879383	26.1845	1.94625	3.18202	1.30789	1.8783	20	3	7	239	19	30	deiodinase, iodothyronine type IIIb [Source:ZFIN;Acc:ZDB-GENE-070705-53]	20
NA	NA	NA	LOC570474	1364	4	3.14231	0.941573	11.3626	0.000749397	0.0077175	0.435063	0.960203	0.0568556	0.937238	1.23438	10.4549	2.3198	1.07918	1.55664	7	13	1	17	154	33	NA	NA	NA
NA	NA	NA	si:rp71-40n14.1	507	4	4.74829	1.26301	11.3642	0.000748735	0.0077175	0	1.19228	0.458882	1.09266	57.8226	0.547933	0.567366	1.68289	2.45305	0	6	3	296	3	3	NA	NA	NA
NA	NA	NA	twf1a	1355	7	1.55551	4.55703	11.3617	0.000749748	0.0077175	13.514	18.5137	13.7932	0.183943	88.3693	30.4113	44.3689	0.556218	0.982322	216	249	241	1209	445	627	NA	NA	NA
ENSDARG00000056819	58048	protein_coding	hoxa9b	779	2	5.75664	-1.88479	11.3538	0.000752953	0.0077451	0	0	0		2.41563	0.237743	0.123087	1.39578	2.07777	0	0	0	19	2	1	homeobox A9b [Source:ZFIN;Acc:ZDB-GENE-000823-2]	16
ENSDARG00000045294	792229	protein_coding	sh3glb1a	2001	10	1.40806	3.8848	11.3489	0.000754914	0.00775989	6.10075	8.96204	5.92969	0.243444	29.7469	18.2332	18.1611	0.302459	0.807264	144	178	153	601	394	379	SH3-domain GRB2-like endophilin B1a [Source:ZFIN;Acc:ZDB-GENE-050417-89]	24
ENSDARG00000052537	791641	protein_coding	cptp	1489	2	1.41492	3.10835	11.3463	0.000755976	0.00776541	5.57955	5.61588	4.99994	0.0640193	16.0966	15.4231	18.8679	0.108702	0.750191	98	83	96	242	248	293	ceramide-1-phosphate transfer protein [Source:ZFIN;Acc:ZDB-GENE-040801-240]	23
NA	NA	NA	si:ch211-42i9.8	2763	19	2.61942	3.01583	11.3329	0.000761469	0.00781642	0.95115	1.75023	1.48759	0.291682	27.9236	4.15581	1.21461	1.31964	1.85447	31	48	53	779	124	35	NA	NA	NA
ENSDARG00000076221	100006523	protein_coding	zgc:198419	896	4	2.47766	4.61749	11.3308	0.000762325	0.00781978	2.27076	26.0864	15.7526	0.812232	206.372	63.3529	31.8903	0.924968	1.46127	24	232	182	1867	613	298	zgc:198419 [Source:ZFIN;Acc:ZDB-GENE-030131-7540]	3
NA	NA	NA	wu:fc55g01	820	14	-1.44321	3.6664	11.3277	0.000763592	0.00782735	44.1451	28.9956	42.464	0.21549	21.1368	12.9867	16.8383	0.240008	0.667583	427	236	449	175	115	144	NA	NA	NA
ENSDARG00000008153	406835	protein_coding	serinc5	2091	12	1.75189	2.27678	11.3208	0.000766448	0.00785118	1.50008	2.31271	1.59479	0.246522	12.7886	5.7571	3.66848	0.645277	1.07258	37	48	43	270	130	80	serine incorporator 5 [Source:ZFIN;Acc:ZDB-GENE-040426-2918]	5
ENSDARG00000033231	564982	protein_coding	mcm6l	2620	17	5.26654	-2.20571	11.314	0.000769257	0.00787451	0	0	0		0.378018	0.0706876	0.109792	0.898637	1.57863	0	0	0	10	2	3	MCM6 minichromosome maintenance deficient 6, like [Source:ZFIN;Acc:ZDB-GENE-050913-141]	2
ENSDARG00000068401	561411	protein_coding	yap1	3948	8	1.43388	4.54931	11.3125	0.000769866	0.0078753	5.08908	5.94584	5.53936	0.0775716	21.9004	12.3843	18.7981	0.274277	0.802632	237	233	282	873	528	774	Yes-associated protein 1 [Source:ZFIN;Acc:ZDB-GENE-030131-9710]	18
ENSDARG00000040045	81590	protein_coding	cldn1	715	3	5.3214	-2.19726	11.2916	0.000778571	0.00795884	0	0	0		0.415556	1.29511	0.268209	0.841776	1.52766	0	0	0	3	10	2	claudin 1 [Source:ZFIN;Acc:ZDB-GENE-010328-11]	2
ENSDARG00000097491	558508	protein_coding	ugt1b1	1719	5	2.43524	1.14176	11.2869	0.000780565	0.00797372	0.83838	0.703298	0.406027	0.340692	9.67938	1.45446	2.23118	1.01932	1.49722	17	12	9	168	27	40	UDP glucuronosyltransferase 1 family, polypeptide B1 [Source:ZFIN;Acc:ZDB-GENE-080227-10]	11
ENSDARG00000018623	394119	protein_coding	rad54l	2607	18	2.5122	1.44586	11.285	0.000781357	0.00797631	0.260146	1.15935	0.208231	0.985619	1.67158	2.3088	6.10544	0.713044	1.12042	8	30	7	44	65	166	RAD54-like (S. cerevisiae) [Source:ZFIN;Acc:ZDB-GENE-040426-968]	6
ENSDARG00000059923	724009	retained_intron	slc25a47a	3589	6	-1.8535	1.46149	11.2772	0.000784659	0.0080045	1.91328	2.77905	1.44774	0.330098	1.04864	0.41282	0.561043	0.49344	0.74257	81	99	67	38	16	21	solute carrier family 25, member 47a [Source:ZFIN;Acc:ZDB-GENE-060616-266]	20
ENSDARG00000045543	436799	protein_coding	atp6v1f	995	2	1.58319	4.2395	11.2683	0.000788412	0.00803724	12.4394	23.4909	13.7176	0.365302	102.525	36.7611	40.7631	0.614294	1.02867	146	232	176	1030	395	423	ATPase, H+ transporting, lysosomal, V1 subunit F [Source:ZFIN;Acc:ZDB-GENE-040718-259]	4
ENSDARG00000078147	553957	protein_coding	il10	548	5	3.0827	-0.718929	11.2644	0.000790082	0.00804318	0.309398	0.367691	0.283033	0.135361	5.24121	1.18286	3.84939	0.602214	1.27062	2	2	2	29	7	22	interleukin 10 [Source:ZFIN;Acc:ZDB-GENE-051111-1]	11
ENSDARG00000024116	327007	protein_coding	vamp8	1823	3	1.5195	3.69749	11.2655	0.000789592	0.00804318	6.55693	8.01337	4.50928	0.276789	35.3678	16.6102	14.1487	0.526523	0.951845	141	145	106	651	327	269	vesicle-associated membrane protein 8 (endobrevin) [Source:ZFIN;Acc:ZDB-GENE-030131-5215]	5
ENSDARG00000054755	337376	protein_coding	alox5ap	1287	5	2.62279	1.83944	11.2482	0.000796987	0.00809834	1.38328	1.72218	0.783344	0.366766	25.3951	3.38169	2.01157	1.27868	1.8062	21	22	13	330	47	27	arachidonate 5-lipoxygenase-activating protein [Source:ZFIN;Acc:ZDB-GENE-030131-9322]	10
ENSDARG00000004697	436617	protein_coding	rxrgb	1830	10	-1.51021	3.90489	11.2496	0.000796421	0.00809834	21.0316	23.6178	18.1376	0.130993	5.62855	11.1323	8.43577	0.327671	0.685476	454	429	428	104	220	161	retinoid X receptor, gamma b [Source:ZFIN;Acc:ZDB-GENE-040718-34]	20
ENSDARG00000090552	556585	protein_coding	si:dkey-7j14.6	1359	7	1.57128	5.76304	11.2479	0.000797141	0.00809834	33.124	35.9548	35.1519	0.0419899	147.723	105.07	114.512	0.182981	0.809203	531	485	616	2027	1542	1623	si:dkey-7j14.6 [Source:ZFIN;Acc:ZDB-GENE-030131-8466]	16
ENSDARG00000035603	405800	protein_coding	dao.2	1557	11	-1.68296	4.57009	11.2397	0.000800658	0.00812849	31.4163	57.4591	33.1223	0.358243	14.9484	22.1837	6.95889	0.518169	0.803825	577	888	665	235	373	113	D-amino-acid oxidase, tandem duplicate 2 [Source:ZFIN;Acc:ZDB-GENE-040426-2634]	5
ENSDARG00000016457	403013	protein_coding	irf9	1775	11	1.43468	4.77285	11.2346	0.000802876	0.00814543	14.5192	15.1547	13.3694	0.0630708	38.5004	44.97	51.2646	0.142109	0.759445	304	267	306	690	862	949	interferon regulatory factor 9 [Source:ZFIN;Acc:ZDB-GENE-040912-165]	12
ENSDARG00000100904	NA	protein_coding	zgc:65811	593	7	2.10034	5.38775	11.2282	0.000805646	0.00816792	43.6027	37.037	56.3651	0.215209	547.814	128.048	76.1581	1.03176	1.49283	305	218	431	3280	820	471	zgc:65811 [Source:ZFIN;Acc:ZDB-GENE-040426-1428]	KN149855.1
ENSDARG00000022712	30767	protein_coding	stat3	3079	24	2.19918	6.98704	11.2244	0.000807279	0.00817888	26.7624	36.0584	14.5833	0.417409	44.3255	186.104	163.4	0.580093	1.11309	972	1102	579	1378	6188	5247	signal transducer and activator of transcription 3 (acute-phase response factor) [Source:ZFIN;Acc:ZDB-GENE-980526-68]	3
ENSDARG00000038667	NA	protein_coding	fggy	1812	13	-1.56316	3.52175	11.2045	0.000815968	0.00825957	20.6791	9.06282	18.275	0.383093	6.39502	6.1836	6.72041	0.042035	0.747341	442	163	427	117	121	127	FGGY carbohydrate kinase domain containing [Source:ZFIN;Acc:ZDB-GENE-040426-2461]	2
ENSDARG00000018569	406471	protein_coding	tnfrsf1a	2519	10	1.63104	6.00747	11.2037	0.000816359	0.00825957	18.3752	29.5163	17.4251	0.308806	89.8405	77.4185	69.1254	0.132317	0.809898	546	738	566	2285	2106	1816	tumor necrosis factor receptor superfamily, member 1a [Source:ZFIN;Acc:ZDB-GENE-040426-2252]	16
ENSDARG00000020956	406473	protein_coding	pck2	3055	10	-1.78966	7.61466	11.199	0.000818428	0.0082692	123.985	203.012	191.86	0.247304	70.9982	53.1052	53.0113	0.175441	0.765952	4468	6156	7558	2190	1752	1689	phosphoenolpyruvate carboxykinase 2 (mitochondrial) [Source:ZFIN;Acc:ZDB-GENE-040426-2266]	24
ENSDARG00000091916	791210	protein_coding	ugt5b4	2332	4	-1.96836	4.71929	11.1996	0.000818132	0.0082692	21.3392	59.0574	15.4969	0.739704	4.50186	14.4143	8.14117	0.555952	1.10623	587	1367	466	106	363	198	UDP glucuronosyltransferase 5 family, polypeptide B4 [Source:ZFIN;Acc:ZDB-GENE-070112-2332]	1
ENSDARG00000025254	406276	protein_coding	s100a10b	660	3	1.73933	6.21866	11.1943	0.000820505	0.00828453	93.381	96.7786	79.7836	0.0999451	575.337	205.265	312.643	0.522456	1.00495	727	634	679	3834	1463	2152	S100 calcium binding protein A10b [Source:ZFIN;Acc:ZDB-GENE-040426-1937]	16
ENSDARG00000037954	558627	protein_coding	tnnt1	1890	1	2.74729	0.332345	11.1875	0.000823507	0.00830917	0.269127	0.426444	0.123097	0.555934	3.72058	2.44975	0.507327	0.727028	1.19918	6	8	3	71	50	10	troponin T type 1 (skeletal, slow) [Source:ZFIN;Acc:ZDB-GENE-080723-27]	3
ENSDARG00000003320	393413	protein_coding	fam91a1	3964	24	1.4412	4.23684	11.1852	0.000824517	0.00831369	3.95645	6.45556	2.99327	0.399923	17.7644	12.4277	12.4815	0.215523	0.778234	185	254	153	711	532	516	family with sequence similarity 91, member A1 [Source:ZFIN;Acc:ZDB-GENE-040426-1187]	19
ENSDARG00000025043	393554	protein_coding	trip13	1676	14	2.78839	0.343266	11.1637	0.000834147	0.00840506	0.0505818	0.66123	0.231358	0.997735	2.30465	1.16027	3.89032	0.559175	1.01658	1	11	5	39	21	68	thyroid hormone receptor interactor 13 [Source:ZFIN;Acc:ZDB-GENE-040426-1488]	16
ENSDARG00000016809	445076	protein_coding	prkacab	2675	10	1.36668	4.416	11.1601	0.000835731	0.00840958	6.30663	8.9637	7.85658	0.173132	27.4723	21.6011	21.2201	0.149582	0.749229	199	238	271	742	624	592	protein kinase, cAMP-dependent, catalytic, alpha, genome duplicate b [Source:ZFIN;Acc:ZDB-GENE-040801-208]	1
ENSDARG00000076484	570626	protein_coding	stab1	7979	69	1.85134	3.30372	11.1606	0.000835547	0.00840958	0.871231	0.669209	1.17605	0.28178	8.46545	1.90331	2.07897	0.901123	1.28442	82	53	121	682	164	173	stabilin 1 [Source:ZFIN;Acc:ZDB-GENE-050208-554]	22
ENSDARG00000026540	326723	protein_coding	ppp4r2a	2566	9	1.3937	3.71654	11.1478	0.000841333	0.0084602	5.12086	5.81084	3.68715	0.222316	19.8004	12.5585	13.2281	0.263357	0.786713	155	148	122	513	348	354	protein phosphatase 4, regulatory subunit 2a [Source:ZFIN;Acc:ZDB-GENE-030131-4922]	23
ENSDARG00000102068	333933	protein_coding	shcbp1	2794	13	1.77927	2.32555	11.1452	0.000842506	0.00846081	1.00128	2.16351	1.02698	0.475015	5.3526	3.14856	7.96181	0.43907	0.908644	33	60	37	151	95	232	SHC SH2-domain binding protein 1 [Source:ZFIN;Acc:ZDB-GENE-030131-5865]	7
ENSDARG00000025034	570094	protein_coding	syngr3b	1924	6	1.77245	2.15872	11.1451	0.000842537	0.00846081	0.881238	2.14691	2.29751	0.438179	11.4793	4.90919	5.63149	0.490856	0.965792	20	41	57	223	102	113	synaptogyrin 3b [Source:ZFIN;Acc:ZDB-GENE-070822-6]	1
ENSDARG00000037607	791170	protein_coding	nol4lb	1824	8	-1.67039	3.3529	11.1403	0.00084473	0.00847708	15.2446	14.5819	14.0306	0.0415799	2.76923	8.63055	4.31061	0.58021	0.734957	328	264	330	51	170	82	nucleolar protein 4-like b [Source:ZFIN;Acc:ZDB-GENE-070112-1702]	23
ENSDARG00000005414	553596	protein_coding	grapa	1422	5	1.95875	2.41216	11.137	0.000846214	0.00848047	2.38467	2.55057	2.78137	0.0774556	26.6059	5.47008	5.86637	0.955923	1.38778	40	36	51	382	84	87	GRB2-related adaptor protein a [Source:ZFIN;Acc:ZDB-GENE-050522-347]	3
ENSDARG00000074451	445203	protein_coding	mnd1	1461	8	2.74977	-0.388659	11.1374	0.000846023	0.00848047	0.116051	0.206874	0.265404	0.383746	1.76253	0.823963	2.23141	0.446252	1.01745	2	3	5	26	13	34	meiotic nuclear divisions 1 homolog (S. cerevisiae) [Source:ZFIN;Acc:ZDB-GENE-040801-116]	1
ENSDARG00000030694	192335	protein_coding	atp6v1e1b	1270	9	1.97149	6.03741	11.1325	0.000848295	0.00849558	30.5724	51.2463	28.3947	0.343293	356.781	93.0382	84.9374	0.867667	1.31399	458	646	465	4575	1276	1125	ATPase, H+ transporting, lysosomal, V1 subunit E1b [Source:ZFIN;Acc:ZDB-GENE-020419-11]	4
ENSDARG00000055566	445215	protein_coding	mastl	3393	12	2.28319	1.63044	11.1307	0.000849095	0.00849784	0.649617	0.831397	0.114281	0.701063	2.07247	1.99229	4.66284	0.522213	0.97902	26	28	5	71	73	165	microtubule associated serine/threonine kinase-like [Source:ZFIN;Acc:ZDB-GENE-040801-128]	24
ENSDARG00000062553	678555	protein_coding	bach1a	2078	2	1.78652	2.38853	11.1267	0.000850941	0.00851056	1.79504	2.32718	1.64208	0.187158	14.8704	6.14961	3.46071	0.730943	1.15006	44	48	44	312	138	75	BTB and CNC homology 1, basic leucine zipper transcription factor 1 a [Source:ZFIN;Acc:ZDB-GENE-060421-7601]	15
ENSDARG00000104540	NA	protein_coding	cyp2aa4	1850	9	2.58998	1.02636	11.1237	0.000852325	0.00851289	1.09978	0.217832	0.167678	1.05893	6.95963	2.60283	1.81404	0.730799	1.18329	24	4	4	130	52	35	cytochrome P450, family 2, subfamily AA, polypeptide 4 [Source:ZFIN;Acc:ZDB-GENE-040625-72]	23
ENSDARG00000013598	554167	protein_coding	tnfb	1224	4	2.79915	3.0477	11.124	0.000852162	0.00851289	2.42412	3.86857	2.40763	0.289214	70.9631	4.4636	3.60352	1.46694	2.05047	35	47	38	877	59	46	tumor necrosis factor b (TNF superfamily, member 2) [Source:ZFIN;Acc:ZDB-GENE-050601-2]	15
ENSDARG00000005397	555391	protein_coding	trim3b	4100	12	-1.50363	2.27028	11.1221	0.000853072	0.00851461	2.75002	3.14529	2.98855	0.0672137	1.30444	1.12928	1.23949	0.0723215	0.645729	133	128	158	54	50	53	tripartite motif containing 3b [Source:ZFIN;Acc:ZDB-GENE-070112-1132]	10
ENSDARG00000025679	565370	protein_coding	comtb	2155	6	3.69917	0.126912	11.1129	0.000857276	0.00854565	0.275371	0.0467506	0	1.37236	0.873214	3.82435	0.355953	1.11078	1.40273	7	1	0	19	89	8	catechol-O-methyltransferase b [Source:ZFIN;Acc:ZDB-GENE-040724-164]	11
ENSDARG00000040261	405784	protein_coding	runx2a	1656	7	5.09106	-2.3122	11.1119	0.00085777	0.00854565	0	0	0		0.358844	0.279592	0.115803	0.493	1.26051	0	0	0	6	5	2	runt-related transcription factor 2a [Source:ZFIN;Acc:ZDB-GENE-040629-3]	17
ENSDARG00000020000	403082	protein_coding	sh3bp4a	3301	6	1.95801	1.45072	11.1116	0.000857914	0.00854565	0.487951	0.518845	0.65781	0.163062	4.71051	2.07587	1.24903	0.674903	1.12693	19	17	28	157	74	43	SH3-domain binding protein 4a [Source:ZFIN;Acc:ZDB-GENE-040303-3]	22
ENSDARG00000096546	405901	protein_coding	nrp2a	4936	15	1.81535	1.39218	11.1074	0.000859834	0.00855902	0.291972	0.510269	0.377072	0.279895	1.9463	1.06934	1.86486	0.297831	0.810597	17	25	24	97	57	96	neuropilin 2a [Source:ZFIN;Acc:ZDB-GENE-040611-2]	1
ENSDARG00000078518	568748	protein_coding	kazald2	1303	4	5.14279	-2.3047	11.1014	0.00086264	0.00858118	0	0	0		0.15202	0.355337	0.441527	0.469973	1.24635	0	0	0	2	5	6	Kazal-type serine peptidase inhibitor domain 2 [Source:ZFIN;Acc:ZDB-GENE-070928-14]	14
ENSDARG00000062338	100003889	retained_intron	zeb2a	8864	19	1.98547	4.0758	11.0836	0.000870938	0.00865791	1.1668	1.61396	1.18986	0.190226	14.7712	2.88333	2.23919	1.06417	1.47561	122	142	136	1322	276	207	zinc finger E-box binding homeobox 2a [Source:ZFIN;Acc:ZDB-GENE-070912-553]	9
ENSDARG00000055630	57930	protein_coding	foxh1	3177	3	-5.10435	-2.35813	11.0805	0.000872419	0.00866681	0.186788	0.0951345	0.0488203	0.63688	0	0	0		1.66592	7	3	2	0	0	0	forkhead box H1 [Source:ZFIN;Acc:ZDB-GENE-000616-15]	12
ENSDARG00000032296	445030	protein_coding	pomp	554	6	1.67709	5.64703	11.0694	0.000877644	0.00871287	59.6792	94.9281	70.4119	0.240887	202.73	234.845	382.155	0.350155	0.88117	390	522	503	1134	1405	2208	proteasome maturation protein [Source:ZFIN;Acc:ZDB-GENE-040801-10]	21
ENSDARG00000018179	266753	protein_coding	acvrl1	2683	11	1.50445	4.11492	11.0665	0.000878994	0.00872042	6.44581	4.95664	5.83873	0.130294	31.8939	12.494	15.5103	0.522853	0.950977	204	132	202	864	362	434	activin A receptor type II-like 1 [Source:ZFIN;Acc:ZDB-GENE-021003-1]	23
NA	NA	NA	gstm	1024	9	1.53822	3.16385	11.0555	0.00088424	0.00876659	5.38123	9.93701	7.87628	0.29507	17.7964	32.2836	26.6867	0.285504	0.818747	65	101	104	184	357	285	NA	NA	NA
ENSDARG00000040527	555385	protein_coding	siae	2285	10	1.79204	4.84122	11.0487	0.000887504	0.00879306	13.2078	9.74407	6.10906	0.366444	17.9877	52.3994	43.6413	0.470508	0.963784	356	221	180	415	1293	1040	sialic acid acetylesterase [Source:ZFIN;Acc:ZDB-GENE-040426-1032]	18
ENSDARG00000028275	323424	protein_coding	sult1st1	1286	8	2.00522	4.08428	11.0438	0.000889823	0.00881014	4.08713	11.9079	11.3975	0.479193	23.1814	22.3221	77.9158	0.774235	1.21321	62	152	189	301	310	1045	sulfotransferase family 1, cytosolic sulfotransferase 1 [Source:ZFIN;Acc:ZDB-GENE-030131-2144]	8
ENSDARG00000056600	80939	protein_coding	papss2b	2686	12	1.63238	3.44053	11.0397	0.000891822	0.00882403	2.46182	4.38848	3.34919	0.283639	23.1931	7.03297	8.46043	0.693769	1.08764	78	117	116	629	204	237	3'-phosphoadenosine 5'-phosphosulfate synthase 2b [Source:ZFIN;Acc:ZDB-GENE-010323-5]	12
ENSDARG00000060983	767654	protein_coding	smyd4	2424	10	1.90431	0.994481	11.0379	0.000892682	0.00882664	0.489625	0.706562	0.511888	0.209608	2.98266	1.91008	2.65028	0.218372	0.845087	14	17	16	73	50	67	SET and MYND domain containing 4 [Source:ZFIN;Acc:ZDB-GENE-060929-248]	10
ENSDARG00000070674	393261	protein_coding	psmd6	1368	8	1.59115	5.58043	11.0352	0.000893972	0.00883349	26.957	38.0012	26.0204	0.219719	88.9775	98.0837	127.776	0.193331	0.807392	435	516	459	1229	1449	1823	proteasome (prosome, macropain) 26S subunit, non-ATPase, 6 [Source:ZFIN;Acc:ZDB-GENE-040426-1038]	11
NA	NA	NA	zgc:114181	851	7	3.94709	-1.82162	11.0289	0.000897017	0.00885767	0	0.118387	0	1.73205	0.581908	1.08814	0.788712	0.310552	1.04983	0	1	0	5	10	7	NA	NA	NA
ENSDARG00000101295	415202	protein_coding	psmd4a	1364	10	1.46094	4.71456	11.0275	0.000897693	0.00885843	16.5945	22.6756	14.2139	0.244761	47.4873	50.9168	70.5077	0.220584	0.783847	267	307	250	654	750	1003	proteasome (prosome, macropain) 26S subunit, non-ATPase, 4a [Source:ZFIN;Acc:ZDB-GENE-040625-104]	19
ENSDARG00000015310	406752	protein_coding	pitpnbl	1775	11	-1.41965	4.66221	11.0174	0.000902605	0.00890097	35.1996	31.7284	39.977	0.116221	21.7053	15.1813	11.2361	0.329612	0.646851	737	559	915	389	291	208	phosphatidylinositol transfer protein, beta, like [Source:ZFIN;Acc:ZDB-GENE-040426-2791]	3
ENSDARG00000051874	724007	protein_coding	stra6	2897	17	-1.69105	5.58459	11.0153	0.000903634	0.00890518	40.5001	50.9475	40.2345	0.139198	9.09384	17.4525	19.6933	0.362432	0.735549	1384	1465	1503	266	546	595	stimulated by retinoic acid 6 [Source:ZFIN;Acc:ZDB-GENE-060616-252]	25
ENSDARG00000021647	393946	protein_coding	gnai1	2395	9	2.21677	5.05375	11.0111	0.000905666	0.00891927	6.97315	8.11869	10.1998	0.194031	120.462	17.2442	14.0524	1.19667	1.67064	197	193	315	2913	446	351	guanine nucleotide binding protein (G protein), alpha inhibiting activity polypeptide 1 [Source:ZFIN;Acc:ZDB-GENE-040426-1310]	4
ENSDARG00000011418	393952	protein_coding	sigmar1	1158	4	1.55086	4.9009	11.004	0.000909171	0.00894784	21.45	30.3634	16.8094	0.301139	56.5337	85.1639	87.2734	0.224977	0.805646	293	349	251	661	1065	1054	sigma non-opioid intracellular receptor 1 [Source:ZFIN;Acc:ZDB-GENE-040426-1006]	10
ENSDARG00000105011	393448	protein_coding	pigb	1855	12	1.68948	3.52205	11.0003	0.000910951	0.0089594	4.70719	8.03807	2.63381	0.531841	11.9596	20.467	23.2088	0.316291	0.859737	103	148	63	224	410	449	phosphatidylinositol glycan anchor biosynthesis, class B [Source:ZFIN;Acc:ZDB-GENE-040426-1216]	18
ENSDARG00000037038	321585	protein_coding	psmc6	1561	14	1.65695	5.76112	10.9954	0.000913388	0.00897145	26.4481	38.2079	22.853	0.275324	82.9887	101.38	130.774	0.229448	0.831836	487	592	460	1308	1709	2129	proteasome (prosome, macropain) 26S subunit, ATPase, 6 [Source:ZFIN;Acc:ZDB-GENE-030131-304]	20
ENSDARG00000014680	327348	protein_coding	znf710a	2403	6	1.90892	1.7459	10.9966	0.000912805	0.00897145	0.635019	1.50933	0.839088	0.459937	7.78973	2.42773	3.31188	0.637439	1.06469	18	36	26	189	63	83	zinc finger protein 710a [Source:ZFIN;Acc:ZDB-GENE-030131-5559]	18
ENSDARG00000077069	570867	protein_coding	srgn	1399	3	2.77996	7.24571	10.9893	0.000916404	0.0089951	37.6913	63.3002	43.3488	0.279608	1125.41	79.3626	81.4233	1.40727	1.9916	622	879	782	15897	1199	1188	serglycin [Source:ZFIN;Acc:ZDB-GENE-030131-7127]	13
ENSDARG00000005479	30155	protein_coding	tenm3	8825	29	1.71337	2.23964	10.9784	0.000921791	0.00904198	0.499524	0.319652	0.430595	0.217841	2.89547	1.09127	1.09738	0.613614	0.99763	52	28	49	258	104	101	teneurin transmembrane protein 3 [Source:ZFIN;Acc:ZDB-GENE-990714-19]	1
ENSDARG00000031422	798920	protein_coding	igfbp2b	1212	4	2.38087	0.925126	10.9657	0.000928163	0.00909846	0.769411	0.9975	0.703847	0.187158	3.51382	9.5504	1.8196	0.819059	1.3137	11	12	11	43	125	23	insulin-like growth factor binding protein 2b [Source:ZFIN;Acc:ZDB-GENE-090107-3]	9
ENSDARG00000055043	692297	protein_coding	depdc7	1798	9	2.30171	0.871553	10.957	0.000932504	0.00913496	0.282898	0.616364	0.776374	0.450756	1.7076	2.5751	5.17288	0.572106	1.05864	6	11	18	31	50	97	DEP domain containing 7 [Source:ZFIN;Acc:ZDB-GENE-060512-176]	18
ENSDARG00000079802	30685	protein_coding	aanat2	1406	3	3.2271	-1.04123	10.9425	0.000939838	0.00920071	0.0602952	0.143311	0.0551572	0.57364	1.90192	0.59275	0.613772	0.723696	1.14268	1	2	1	27	9	9	arylalkylamine N-acetyltransferase 2 [Source:ZFIN;Acc:ZDB-GENE-991019-6]	3
ENSDARG00000052816	394021	protein_coding	shmt1	1788	12	-1.82185	6.76114	10.94	0.000941107	0.00920705	139.917	234.627	122.616	0.363861	38.719	74.4742	46.6554	0.35239	0.837892	2951	4164	2827	699	1438	870	serine hydroxymethyltransferase 1 (soluble) [Source:ZFIN;Acc:ZDB-GENE-040426-1558]	3
ENSDARG00000012640	553467	protein_coding	cideb	1179	5	-1.68764	5.26084	10.9379	0.000942156	0.00920827	83.0494	119.632	57.6207	0.359266	19.2369	41.8628	30.2538	0.371552	0.806329	1155	1400	876	229	533	372	cell death-inducing DFFA-like effector b [Source:ZFIN;Acc:ZDB-GENE-080514-2]	7
[truncated: 13,296 more rows]
